# Supplementary material for: (2,2′-Bipyridine-κ2 N,N′)dibromido(dimethyl sulfoxide-κO)zinc(II)
Source: Acta Crystallogr Sect E Struct Rep Online. 2010 May 22;66(Pt 6):m677. doi: 10.1107/S1600536810017551 (PMC2979554; doi:10.1107/S1600536810017551)
Supplement: Supplementary file 2 [file e-66-0m677-Isup2.hkl]

# 
# h,k,l, Fc-squared, Fo-squared, sigma(Fo-squared) and status flag 
# 
data_I
_shelx_title ' ZnBr2+BiPy' 
_shelx_refln_list_code          4 
_shelx_F_calc_maximum      303.97 
_exptl_crystal_F_000       412.00 
_reflns_d_resolution_high  0.7277 
 
loop_ 
 _symmetry_equiv_pos_as_xyz 
 'x, y, z' 
 '-x, y+1/2, -z+1/2' 
 '-x, -y, -z' 
 'x, -y-1/2, z-1/2' 
 
_cell_length_a     9.4802 
_cell_length_b     8.3449 
_cell_length_c    19.9894 
_cell_angle_alpha  90.000 
_cell_angle_beta   95.185 
_cell_angle_gamma  90.000 
 
_shelx_F_squared_multiplier     1.000 
 
loop_ 
 _refln_index_h 
 _refln_index_k 
 _refln_index_l 
 _refln_F_squared_calc 
 _refln_F_squared_meas 
 _refln_F_squared_sigma 
 _refln_observed_status 
   1   0   0     6438.62     7969.70    100.46 o 
   2   0   0     5340.86     6307.33     61.88 o 
   3   0   0    14549.18    16903.77    275.20 o 
   4   0   0     4350.68     4934.11     86.84 o 
   5   0   0     8292.29     9247.06    204.92 o 
   6   0   0     2894.86     3086.01     55.85 o 
   7   0   0     1092.08     1190.85     35.87 o 
   8   0   0       13.35      150.66     62.71 o 
   9   0   0      966.42     1032.51     27.32 o 
  10   0   0     1468.40     1351.36     36.96 o 
  11   0   0      367.30      340.38     25.91 o 
  12   0   0      472.45      506.50     40.92 o 
   1   1   0    24120.18    28534.67    579.75 o 
   2   1   0    11530.25    13401.15    259.92 o 
   3   1   0    14431.68    16928.10    293.58 o 
   4   1   0    22420.89    24698.84    264.80 o 
   5   1   0     1493.28     1725.98     26.64 o 
   6   1   0      134.79      195.83     18.20 o 
   7   1   0      283.67      323.85     26.83 o 
   8   1   0      123.67      126.47     27.47 o 
   9   1   0     2408.84     2336.75     35.08 o 
  10   1   0     3835.62     3675.89     43.74 o 
  11   1   0       84.10       60.40     20.43 o 
  12   1   0       16.95        2.52     22.91 o 
   0   2   0    24227.44    22353.83    816.71 o 
   1   2   0        4.76        3.48     26.04 o 
   2   2   0    12046.28    13695.27    284.56 o 
   3   2   0     1856.69     2093.02     43.34 o 
   4   2   0      439.82      484.25     20.09 o 
   5   2   0     2070.66     2383.10     33.33 o 
   6   2   0      855.30      893.98     35.24 o 
   7   2   0      505.70      626.88     30.07 o 
   8   2   0        2.61       18.49     19.09 o 
   9   2   0     1222.71     1280.52     30.01 o 
  10   2   0      115.81      175.75     25.28 o 
  11   2   0      416.63      431.95     23.16 o 
  12   2   0        0.86       53.61     34.96 o 
   1   3   0      826.44      826.15     67.82 o 
   2   3   0     5848.46     6016.33    374.53 o 
   3   3   0      570.55      652.69     28.43 o 
   4   3   0        9.00      183.48    107.74 o 
   5   3   0      412.96      432.86     33.81 o 
   6   3   0      112.42      181.00     26.29 o 
   7   3   0        4.02       41.54     23.31 o 
   8   3   0       69.14      116.28     27.81 o 
   9   3   0       61.89       28.22     27.27 o 
  10   3   0        9.61      -30.72     30.72 o 
  11   3   0       46.61       84.31     20.44 o 
  12   3   0        0.54       21.85     23.17 o 
   0   4   0    18964.61    17172.54   1209.34 o 
   1   4   0     1066.23     1045.37     29.67 o 
   2   4   0      619.44      552.17     71.07 o 
   3   4   0     1933.08     2075.59     86.87 o 
   4   4   0     7019.04     7629.14    192.87 o 
   5   4   0     1010.88     1081.75     28.83 o 
   6   4   0      764.84      804.68     28.67 o 
   7   4   0     1109.16     1157.16     61.55 o 
   8   4   0       97.78       63.67     28.57 o 
   9   4   0      283.03      320.67     29.72 o 
  10   4   0      216.99      221.77     26.16 o 
  11   4   0      126.09      141.43     36.79 o 
  12   4   0      300.05      324.66     35.97 o 
   1   5   0    15210.49    14349.88    435.68 o 
   2   5   0     4083.75     3841.51    300.28 o 
   3   5   0      150.77      153.54     21.93 o 
   4   5   0     3401.73     3268.97    178.63 o 
   5   5   0      455.97      466.29     29.07 o 
   6   5   0        1.33       46.05     20.63 o 
   7   5   0      422.99      486.21     28.51 o 
   8   5   0       65.80      136.97     22.13 o 
   9   5   0     1155.55     1092.35     27.19 o 
  10   5   0     1106.44     1009.83     59.21 o 
  11   5   0      260.73      268.90     24.91 o 
   0   6   0    16212.36    15331.90    743.01 o 
   1   6   0       87.62       84.33     27.77 o 
   2   6   0      309.12      299.27     53.04 o 
   3   6   0     3522.66     3353.04    248.10 o 
   4   6   0     1886.60     1925.10    152.78 o 
   5   6   0      918.57      913.45     64.28 o 
   6   6   0     1364.80     1514.32     74.39 o 
   7   6   0      199.47      205.58     34.97 o 
   8   6   0       77.22       81.07     70.88 o 
   9   6   0      528.78      558.41     45.34 o 
  10   6   0      218.37      242.58     33.70 o 
  11   6   0      337.23      295.94     35.88 o 
   1   7   0     4110.29     3876.69    198.95 o 
   2   7   0      126.60      149.73     24.33 o 
   3   7   0     1620.90     1640.28    114.78 o 
   4   7   0     1403.52     1389.14    112.12 o 
   5   7   0      171.33      194.86     26.69 o 
   6   7   0      226.20      246.22     24.30 o 
   7   7   0      181.41      184.78     25.97 o 
   8   7   0       20.32       43.91     21.86 o 
   9   7   0      131.06      173.81     24.47 o 
  10   7   0      359.26      301.82     30.73 o 
   0   8   0      416.76      437.33     34.85 o 
   1   8   0       81.22       94.59     28.72 o 
   2   8   0        1.21      -19.49     28.24 o 
   3   8   0      579.32      573.91     52.57 o 
   4   8   0       19.67       67.16     26.08 o 
   5   8   0      331.84      322.33     23.75 o 
   6   8   0      180.67      163.24     26.62 o 
   7   8   0      327.97      338.75     24.02 o 
   8   8   0      345.29      352.57     26.98 o 
   9   8   0      137.34      133.60     21.31 o 
   1   9   0        3.17       15.55     27.69 o 
   2   9   0      501.88      548.98     28.60 o 
   3   9   0      209.71      241.07     28.09 o 
   4   9   0       77.52      148.31     28.05 o 
   5   9   0       16.65      -16.51     32.37 o 
   6   9   0        5.19       58.21     27.14 o 
   7   9   0       12.73       64.70     24.21 o 
   8   9   0       68.02      105.95     51.77 o 
   0  10   0      335.26      501.88     63.95 o 
   1  10   0      185.45      204.93     33.41 o 
   2  10   0      153.14      170.56     29.32 o 
   3  10   0      292.67      304.44     32.09 o 
   4  10   0       44.14       71.09     66.47 o 
   5  10   0       10.73        6.98     34.98 o 
   6  10   0        5.68      -35.85     35.85 o 
   1  11   0      307.35      355.42     28.75 o 
   2  11   0       19.76       39.97     40.28 o 
   3  11   0       10.65       42.92     36.70 o 
 -12   1   1      147.63      147.68     22.50 o 
 -11   1   1     1529.00     1378.58     33.36 o 
 -10   1   1      182.36      244.31     30.24 o 
  -9   1   1      221.34      170.22     31.98 o 
  -8   1   1      824.78      880.89     22.73 o 
  -7   1   1     1809.05     1815.78     21.69 o 
  -6   1   1      619.05      701.02     28.67 o 
  -5   1   1     3849.57     4436.76     65.19 o 
  -4   1   1      763.10      798.88     20.45 o 
  -3   1   1       45.33      107.58     25.90 o 
  -2   1   1      332.32      368.46     24.62 o 
  -1   1   1    15043.23    18535.74    325.46 o 
   0   1   1     4678.07     3934.52     71.32 o 
   1   1   1     6053.49     6736.72    310.26 o 
   2   1   1    28581.96    31534.65    781.58 o 
   3   1   1       13.62       34.40     20.33 o 
   4   1   1      304.89      370.81     22.13 o 
   5   1   1      826.57      828.70     23.17 o 
   6   1   1       14.78      -18.92     18.92 o 
   7   1   1      180.98      209.57     18.66 o 
   8   1   1      809.01      839.82     31.38 o 
   9   1   1      521.20      514.63     27.05 o 
  10   1   1       65.61       80.09     37.09 o 
  11   1   1      114.13      129.09     17.78 o 
  12   1   1      193.86      157.33     23.15 o 
 -12   2   1      489.29      425.39     32.93 o 
 -11   2   1      896.40      861.73     25.18 o 
 -10   2   1      380.34      353.64     22.46 o 
  -9   2   1     2531.51     2435.29     56.46 o 
  -8   2   1     5692.18     5941.54     29.86 o 
  -7   2   1     1456.64     1531.61     37.47 o 
  -6   2   1      165.37      236.04     21.00 o 
  -5   2   1     1787.54     1939.15     22.55 o 
  -4   2   1      263.59      349.80     23.79 o 
  -3   2   1     4326.78     5054.12     78.09 o 
  -2   2   1    74910.70    84744.87    937.09 o 
  -1   2   1     3684.88     3742.61    292.14 o 
   0   2   1      210.59      161.82     27.09 o 
   1   2   1    53111.26    49949.03    174.71 o 
   2   2   1     6417.35     7384.74    243.74 o 
   3   2   1    39107.54    42138.72   1215.75 o 
   4   2   1      385.12      437.69     20.14 o 
   5   2   1     3808.33     3929.84     80.59 o 
   6   2   1     5856.08     6292.84     58.94 o 
   7   2   1      252.78      213.26     18.59 o 
   8   2   1      514.38      556.93     22.22 o 
   9   2   1     1387.09     1415.70     27.36 o 
  10   2   1       74.93       84.88     32.06 o 
  11   2   1       69.78      182.49     24.87 o 
  12   2   1      898.98      865.68     30.30 o 
 -12   3   1      427.48      389.88     30.78 o 
 -11   3   1     1976.37     1712.32     22.45 o 
 -10   3   1      354.01      435.34     35.67 o 
  -9   3   1     2143.65     1969.78     27.51 o 
  -8   3   1     2085.69     2063.67     39.25 o 
  -7   3   1    10636.07    11226.70     75.18 o 
  -6   3   1     1395.26     1362.96     21.20 o 
  -5   3   1     3866.81     4244.03     67.11 o 
  -4   3   1      496.89      509.54     33.41 o 
  -3   3   1     6967.27     7809.78     92.00 o 
  -2   3   1     4589.63     4745.08    342.59 o 
  -1   3   1    31280.29    29364.88   1935.43 o 
   0   3   1      163.94      166.23     19.95 o 
   1   3   1     1063.50      959.07     40.64 o 
   2   3   1    49285.63    48697.85    200.29 o 
   3   3   1      454.49      484.75     25.44 o 
   4   3   1      518.30      622.54     24.44 o 
   5   3   1     7497.12     7864.78     64.02 o 
   6   3   1      458.22      483.70     20.38 o 
   7   3   1     4831.91     5057.31    113.13 o 
   8   3   1     1827.62     1850.72     68.73 o 
   9   3   1      320.61      366.31     21.87 o 
  10   3   1       74.40       24.17     39.46 o 
  11   3   1      627.96      673.54     25.75 o 
  12   3   1      240.79      173.48     19.99 o 
 -12   4   1      363.98      331.63     24.31 o 
 -11   4   1      352.77      359.25     25.30 o 
 -10   4   1      265.67      306.84     24.36 o 
  -9   4   1        0.06       23.64     37.10 o 
  -8   4   1     3499.43     3652.45     31.39 o 
  -7   4   1      497.99      574.74     28.96 o 
  -6   4   1      651.10      629.67     25.28 o 
  -5   4   1      178.88      229.16     26.83 o 
  -4   4   1     1959.00     2191.56     52.06 o 
  -3   4   1        4.74       13.92     22.54 o 
  -2   4   1    21527.18    20487.16   2173.53 o 
  -1   4   1     5548.40     5243.69    238.77 o 
   0   4   1     3972.33     3595.39    182.50 o 
   1   4   1    11590.18    10819.20    221.18 o 
   2   4   1     1259.03     1277.44    104.99 o 
   3   4   1    14605.05    14506.51    966.14 o 
   4   4   1      676.64      768.95     47.05 o 
   5   4   1     1668.76     1774.36     49.95 o 
   6   4   1     2411.41     2543.02     43.83 o 
   7   4   1      608.41      666.77     25.01 o 
   8   4   1       50.21       41.79     37.12 o 
   9   4   1      388.87      446.33     28.47 o 
  10   4   1       25.87       11.13     34.70 o 
  11   4   1      256.62      335.56     35.76 o 
  12   4   1      922.12      749.28     25.65 o 
 -11   5   1       53.78       75.32     26.07 o 
 -10   5   1       16.00       64.58     24.86 o 
  -9   5   1       12.10       81.95     24.90 o 
  -8   5   1      107.81      123.37     41.88 o 
  -7   5   1      448.72      473.18     28.97 o 
  -6   5   1       49.82       21.56     38.00 o 
  -5   5   1     2278.57     2330.54     33.53 o 
  -4   5   1      388.78      409.62     24.76 o 
  -3   5   1     2452.59     2491.10    152.44 o 
  -2   5   1      693.73      590.32     37.54 o 
  -1   5   1       51.97       41.24     22.21 o 
   0   5   1     1111.86      988.59     56.14 o 
   1   5   1     2418.36     2229.55     87.04 o 
   2   5   1    10704.11    10378.27    540.45 o 
   3   5   1     1218.87     1181.46    117.03 o 
   4   5   1      307.20      269.73     20.21 o 
   5   5   1        2.57       -9.70     24.91 o 
   6   5   1       58.38      109.80     20.81 o 
   7   5   1     1279.81     1416.87     42.04 o 
   8   5   1      514.00      645.44     42.82 o 
   9   5   1      110.85      160.89     28.15 o 
  10   5   1        2.28       21.34     31.09 o 
  11   5   1       46.43        1.24     26.34 o 
 -11   6   1        0.72        8.98     23.21 o 
 -10   6   1        7.02       53.34     22.96 o 
  -9   6   1      704.34      714.04     24.52 o 
  -8   6   1      189.47      215.07     39.63 o 
  -7   6   1      262.01      323.92     24.75 o 
  -6   6   1        1.63       -6.18     23.39 o 
  -5   6   1      570.68      591.52     32.59 o 
  -4   6   1       88.32      103.67     22.79 o 
  -3   6   1     2435.87     2336.23    196.61 o 
  -2   6   1       43.28       85.72     25.51 o 
  -1   6   1       32.68       49.11     22.39 o 
   0   6   1      372.74      350.33     23.55 o 
   1   6   1      614.83      609.69     24.52 o 
   2   6   1       75.77       58.36     25.11 o 
   3   6   1      541.12      545.54     59.42 o 
   4   6   1        9.80       63.20     27.21 o 
   5   6   1      469.14      405.67     22.41 o 
   6   6   1       95.15      135.21     23.17 o 
   7   6   1      525.11      637.29     33.61 o 
   8   6   1      142.93      166.78     49.42 o 
   9   6   1      104.11      160.03     28.88 o 
  10   6   1      197.09      235.48     39.83 o 
 -10   7   1      187.10      176.64     26.60 o 
  -9   7   1      270.41      285.25     31.75 o 
  -8   7   1      364.78      369.31     25.77 o 
  -7   7   1      276.62      282.74     24.77 o 
  -6   7   1        2.09       42.94     21.62 o 
  -5   7   1       37.11       50.24     23.57 o 
  -4   7   1       15.69       23.09     24.52 o 
  -3   7   1       74.27      123.77     24.31 o 
  -2   7   1      231.09      274.45     26.80 o 
  -1   7   1     2654.83     2539.05    115.44 o 
   0   7   1     1509.07     1472.32     33.93 o 
   1   7   1      513.94      513.44     63.42 o 
   2   7   1     1037.78     1044.37     46.65 o 
   3   7   1      343.59      406.67     27.29 o 
   4   7   1      969.00      974.11     67.94 o 
   5   7   1      754.35      764.96     57.16 o 
   6   7   1        9.68       43.37     23.04 o 
   7   7   1       44.46       69.26     25.00 o 
   8   7   1       61.41      101.62     36.93 o 
   9   7   1       21.23       16.42     21.56 o 
  10   7   1       11.60       45.73     24.73 o 
  -9   8   1      261.40      282.92     30.10 o 
  -8   8   1      428.27      451.02     53.16 o 
  -7   8   1      171.64      170.72     25.69 o 
  -6   8   1        4.03       26.60     28.75 o 
  -5   8   1        3.00       44.30     24.91 o 
  -4   8   1       65.73       82.69     23.95 o 
  -3   8   1       88.18      106.34     24.06 o 
  -2   8   1     1890.37     1926.77    140.33 o 
  -1   8   1       15.08       42.11     30.24 o 
   0   8   1     1316.48     1328.24     35.57 o 
   1   8   1     2226.89     2191.98    115.43 o 
   2   8   1       73.87       66.46     26.27 o 
   3   8   1     1207.61     1288.61     72.17 o 
   4   8   1       32.88       21.46     27.89 o 
   5   8   1       17.70       52.51     20.92 o 
   6   8   1      137.34      113.42     23.59 o 
   7   8   1        0.21       76.62     28.84 o 
   8   8   1       34.85       33.76     28.47 o 
   9   8   1      123.82      180.99     25.04 o 
  -7   9   1       62.02       81.92     35.55 o 
  -6   9   1        5.77       48.66     28.79 o 
  -5   9   1        1.38      -18.17     26.80 o 
  -4   9   1       87.98      106.18     26.80 o 
  -3   9   1      552.08      619.50     38.02 o 
  -2   9   1      803.48      768.13     48.95 o 
  -1   9   1     1307.07     1304.39     69.03 o 
   0   9   1       23.20       18.32     34.31 o 
   1   9   1       67.36      106.29     30.22 o 
   2   9   1     1363.42     1482.19     89.88 o 
   3   9   1      357.47      367.31     34.20 o 
   4   9   1      410.59      362.14     60.80 o 
   5   9   1       16.48       50.16     27.42 o 
   6   9   1      101.92       38.41     68.34 o 
   7   9   1      351.68      300.44     32.03 o 
  -6  10   1        7.15       32.83     26.06 o 
  -5  10   1       65.43      103.30     30.49 o 
  -4  10   1       15.13       42.67     28.89 o 
  -3  10   1       54.33       74.26     27.71 o 
  -2  10   1      329.05      406.10     28.29 o 
  -1  10   1       15.64       33.00     30.48 o 
   0  10   1      117.26      103.39     47.48 o 
   1  10   1      249.13      285.54     35.44 o 
   2  10   1        6.29        9.61     37.85 o 
   3  10   1      265.83      262.85     35.89 o 
   4  10   1       15.51       46.26     35.44 o 
   5  10   1        3.71       54.50     48.73 o 
   6  10   1      303.63      317.74     37.16 o 
  -3  11   1       85.26       55.54     37.61 o 
  -2  11   1        7.74       20.25     32.28 o 
  -1  11   1       45.02       30.63     42.28 o 
   0  11   1        1.79      -18.71     42.46 o 
   1  11   1      142.29      159.61     52.98 o 
   2  11   1      169.81      237.14     45.56 o 
   3  11   1      105.69      137.35     36.68 o 
 -12   0   2      813.30      743.56     31.75 o 
 -11   0   2      900.99      781.76     26.70 o 
 -10   0   2     3576.63     3668.18    100.02 o 
  -9   0   2     3714.39     3625.51     40.24 o 
  -8   0   2     3796.45     3817.29    127.40 o 
  -7   0   2     2343.58     2367.30     42.36 o 
  -6   0   2     2531.57     2765.93     54.02 o 
  -5   0   2    10697.60    11628.39    268.43 o 
  -4   0   2      634.70      729.67     30.59 o 
  -3   0   2     6640.36     8221.23     67.93 o 
  -2   0   2    15331.92    18569.12    227.16 o 
  -1   0   2    48551.68    61881.60    373.54 o 
   0   0   2     1927.35     1809.79     56.92 o 
   1   0   2    14138.59    15597.69    123.18 o 
   2   0   2     8440.83     9307.11    188.64 o 
   3   0   2       23.00       18.33     35.44 o 
   4   0   2    70334.66    74122.55   2084.29 o 
   5   0   2      112.88      159.24     33.78 o 
   6   0   2     1821.71     1999.57     87.33 o 
   7   0   2        6.11        1.00     27.62 o 
   8   0   2     3495.84     3534.65     36.24 o 
   9   0   2     1288.22     1130.19     36.67 o 
  10   0   2     1777.49     1693.11     33.02 o 
  11   0   2       29.73       54.02     28.80 o 
  12   0   2       26.49      -29.85     29.85 o 
 -12   1   2       45.96       34.15     20.93 o 
 -11   1   2      179.12      204.80     19.00 o 
 -10   1   2     3699.72     3389.70     79.12 o 
  -9   1   2     4076.12     4297.51     76.08 o 
  -8   1   2     2303.30     2316.85     34.68 o 
  -7   1   2       31.67       68.76     18.92 o 
  -6   1   2    15498.47    16751.29    238.11 o 
  -5   1   2     7033.14     7671.46     58.32 o 
  -4   1   2      193.32      276.17     20.27 o 
  -3   1   2       39.41       60.01     19.27 o 
  -2   1   2    11829.22    14021.12    226.08 o 
  -1   1   2      329.11      443.62     38.25 o 
   0   1   2    34288.82    26672.95    709.88 o 
   1   1   2     1224.42     1383.33     66.48 o 
   2   1   2    15725.22    16470.53    595.25 o 
   3   1   2    12653.67    13282.86    209.04 o 
   4   1   2     1210.10     1362.27     24.78 o 
   5   1   2    27988.10    30117.31    336.71 o 
   6   1   2      209.39      246.43     19.56 o 
   7   1   2     1523.84     1630.10     26.35 o 
   8   1   2     2944.56     2985.72     52.99 o 
   9   1   2      366.12      395.67     44.48 o 
  10   1   2       80.84       93.66     24.43 o 
  11   1   2     1053.40     1010.24     22.03 o 
  12   1   2       12.27       23.98     26.04 o 
 -12   2   2      280.51      287.75     21.55 o 
 -11   2   2        1.22       12.44     24.64 o 
 -10   2   2      623.99      645.12     29.25 o 
  -9   2   2      507.88      625.57     22.60 o 
  -8   2   2       12.48       49.62     19.89 o 
  -7   2   2      123.32      150.64     30.87 o 
  -6   2   2      557.85      602.50     24.71 o 
  -5   2   2     3808.89     4215.30     30.66 o 
  -4   2   2     5838.53     6646.06     86.37 o 
  -3   2   2     5242.08     6205.22     49.59 o 
  -2   2   2     5815.12     7105.77     59.42 o 
  -1   2   2    19622.30    20789.30   2131.40 o 
   0   2   2     7586.85     6614.74    711.43 o 
   1   2   2     8124.18     7661.98     79.18 o 
   2   2   2     4351.64     4682.06    246.85 o 
   3   2   2      317.53      401.34     20.55 o 
   4   2   2    10660.53    11543.48    302.56 o 
   5   2   2        8.05       -2.42     21.51 o 
   6   2   2      355.40      410.36     22.26 o 
   7   2   2      328.53      411.65     29.38 o 
   8   2   2      386.41      396.02     18.38 o 
   9   2   2      917.32      931.48     23.87 o 
  10   2   2      659.97      698.98     20.96 o 
  11   2   2       50.46      101.25     24.09 o 
  12   2   2        0.43       49.43     22.47 o 
 -12   3   2        5.08       56.10     51.85 o 
 -11   3   2       28.39       63.67     35.61 o 
 -10   3   2      303.92      301.17     19.89 o 
  -9   3   2       30.80       29.94     40.23 o 
  -8   3   2        2.60       46.99     23.78 o 
  -7   3   2     1026.93     1075.92     59.33 o 
  -6   3   2      120.53      124.97     27.76 o 
  -5   3   2       14.78       -0.63     23.34 o 
  -4   3   2      559.27      649.33     35.54 o 
  -3   3   2     2065.05     2521.31     34.08 o 
  -2   3   2      615.16      602.47     47.96 o 
  -1   3   2      726.58      650.12     78.20 o 
   0   3   2      899.17      832.33     54.20 o 
   1   3   2      395.69      394.60     28.58 o 
   2   3   2     1743.35     1599.58    101.77 o 
   3   3   2      379.80      418.63     25.51 o 
   4   3   2       28.53       17.63     23.01 o 
   5   3   2      323.21      401.23     21.13 o 
   6   3   2     1182.25     1256.94     21.73 o 
   7   3   2      229.98      278.91     28.18 o 
   8   3   2        7.14       73.28     19.19 o 
   9   3   2        0.77       60.65     23.49 o 
  10   3   2       18.42       17.70     21.65 o 
  11   3   2       14.72       38.51     26.27 o 
  12   3   2        0.91       59.68     25.51 o 
 -12   4   2      152.68      157.40     36.86 o 
 -11   4   2      212.59      261.97     30.86 o 
 -10   4   2        5.38       12.20     34.73 o 
  -9   4   2      430.94      373.43     28.31 o 
  -8   4   2     1585.04     1637.94     28.62 o 
  -7   4   2      856.09      970.43     29.47 o 
  -6   4   2      631.20      671.39     27.80 o 
  -5   4   2       12.92       38.37     23.86 o 
  -4   4   2      236.80      310.42     21.99 o 
  -3   4   2     1699.23     1860.74    102.13 o 
  -2   4   2      166.54      197.86     25.91 o 
  -1   4   2     5521.27     5280.51    366.45 o 
   0   4   2     4947.14     4366.65    252.21 o 
   1   4   2    11323.71    10415.81    296.95 o 
   2   4   2       76.44       88.71     23.93 o 
   3   4   2       18.50        1.22     27.35 o 
   4   4   2    10728.75    11175.71    250.50 o 
   5   4   2      515.85      527.83     42.88 o 
   6   4   2      821.34      845.08     41.67 o 
   7   4   2       15.12       36.63     26.27 o 
   8   4   2      783.50      842.65     25.12 o 
   9   4   2       15.63       28.13     33.15 o 
  10   4   2       25.32       73.46     22.62 o 
  11   4   2      345.44      351.70     20.26 o 
  12   4   2       89.71      125.08     51.17 o 
 -11   5   2      148.76       78.88     25.34 o 
 -10   5   2     1886.29     1696.02     48.46 o 
  -9   5   2      754.97      759.78     44.60 o 
  -8   5   2      175.55      202.59     24.44 o 
  -7   5   2      475.94      627.17     32.49 o 
  -6   5   2     5288.97     5516.63     97.85 o 
  -5   5   2      625.58      637.42     25.89 o 
  -4   5   2       84.73      140.46     21.02 o 
  -3   5   2      728.63      743.00     74.51 o 
  -2   5   2      715.30      626.09     60.16 o 
  -1   5   2       19.73        3.68     22.28 o 
   0   5   2     8825.58     7986.49    409.66 o 
   1   5   2     1531.35     1470.62     55.18 o 
   2   5   2     8502.83     8146.63    425.72 o 
   3   5   2     5455.19     5200.39    440.94 o 
   4   5   2      118.23      149.53     23.31 o 
   5   5   2     5803.65     5928.88    268.84 o 
   6   5   2      787.71      851.69     54.44 o 
   7   5   2      213.37      189.60     46.31 o 
   8   5   2      823.23      742.47     33.13 o 
   9   5   2       17.52      -10.25     53.09 o 
  10   5   2       16.54       17.75     49.36 o 
  11   5   2      545.94      466.84     31.28 o 
 -11   6   2      192.89      191.40     23.88 o 
 -10   6   2      683.49      526.18     24.40 o 
  -9   6   2     1717.66     1716.47     32.27 o 
  -8   6   2      403.97      410.18     25.75 o 
  -7   6   2      209.31      253.27     25.39 o 
  -6   6   2      473.69      544.25     54.12 o 
  -5   6   2      327.14      394.73     24.63 o 
  -4   6   2     2438.73     2609.16    194.94 o 
  -3   6   2     2016.25     1927.06    227.69 o 
  -2   6   2       14.59        9.30     25.71 o 
  -1   6   2     1093.79     1063.65     41.44 o 
   0   6   2      734.60      720.72     31.31 o 
   1   6   2     8005.54     7619.67    447.45 o 
   2   6   2        7.49        2.36     25.99 o 
   3   6   2       71.34       55.64     20.42 o 
   4   6   2     9705.06     9537.41    766.06 o 
   5   6   2      537.10      611.49     50.60 o 
   6   6   2     1609.36     1508.30     59.18 o 
   7   6   2       70.07       86.46     24.22 o 
   8   6   2       51.20      136.37     78.64 o 
   9   6   2      135.43      139.51     24.52 o 
  10   6   2      749.19      724.55     29.01 o 
 -10   7   2      194.60      134.12     28.14 o 
  -9   7   2      354.62      377.30     31.31 o 
  -8   7   2       54.09       97.00     31.46 o 
  -7   7   2       11.53       51.93     24.29 o 
  -6   7   2      728.99      717.07     52.88 o 
  -5   7   2      414.42      438.09     36.03 o 
  -4   7   2      219.17      240.22     26.69 o 
  -3   7   2       94.46       90.26     20.90 o 
  -2   7   2        6.56       36.89     26.12 o 
  -1   7   2       32.01       84.20     29.90 o 
   0   7   2     5680.73     5583.01    172.66 o 
   1   7   2     4224.03     3874.19    237.49 o 
   2   7   2      409.88      367.64     28.82 o 
   3   7   2      793.20      776.22     41.94 o 
   4   7   2      104.93      104.98     24.37 o 
   5   7   2     4307.22     4395.69    283.00 o 
   6   7   2      401.66      442.83     50.34 o 
   7   7   2       97.56      134.08     20.24 o 
   8   7   2      248.25      244.34     27.96 o 
   9   7   2        3.29       -1.36     21.25 o 
  10   7   2      128.94      149.18     26.27 o 
  -9   8   2      146.25      174.99     27.26 o 
  -8   8   2      128.31      183.21     37.65 o 
  -7   8   2      130.07       92.82     31.99 o 
  -6   8   2       67.95       50.91     25.53 o 
  -5   8   2      954.90     1002.93     61.48 o 
  -4   8   2      670.95      774.09     56.19 o 
  -3   8   2      298.18      295.69     33.38 o 
  -2   8   2       46.55       86.26     27.95 o 
  -1   8   2       85.70      111.00     30.21 o 
   0   8   2       94.76      144.89     32.01 o 
   1   8   2      522.46      480.81     48.99 o 
   2   8   2      116.41      110.59     29.82 o 
   3   8   2       83.14      108.82     27.66 o 
   4   8   2       41.41       21.79     34.24 o 
   5   8   2      471.15      500.44     43.65 o 
   6   8   2        6.72        2.55     24.90 o 
   7   8   2      237.91      294.22     45.19 o 
   8   8   2        5.41       51.47     33.60 o 
   9   8   2      189.23      199.94     23.54 o 
  -8   9   2       17.02       34.40     31.94 o 
  -7   9   2       37.88       49.64     28.05 o 
  -6   9   2        5.37        1.63     25.77 o 
  -5   9   2       32.08       27.35     25.77 o 
  -4   9   2       58.40       85.71     26.45 o 
  -3   9   2        0.92      -18.05     26.54 o 
  -2   9   2       39.88       61.88     29.58 o 
  -1   9   2      233.50      262.58     32.87 o 
   0   9   2       57.29       47.38     29.44 o 
   1   9   2      112.44      122.60     33.38 o 
   2   9   2     1049.89     1178.50     92.41 o 
   3   9   2       25.20       -9.44     65.81 o 
   4   9   2       43.68      121.37     34.90 o 
   5   9   2       36.71       28.21     65.96 o 
   6   9   2      164.33      157.93     29.72 o 
   7   9   2       30.14       20.64     45.82 o 
  -6  10   2       82.59      104.13     26.02 o 
  -5  10   2        7.95       -0.91     28.14 o 
  -4  10   2        2.67       19.66     28.28 o 
  -3  10   2       44.81       72.01     26.46 o 
  -2  10   2       45.68       66.68     32.56 o 
  -1  10   2       19.69       26.07     32.56 o 
   0  10   2       35.68       87.63     40.37 o 
   1  10   2      138.55      182.26     35.35 o 
   2  10   2       20.18        9.70     34.61 o 
   3  10   2      180.84      197.56     35.94 o 
   4  10   2       38.73       86.57     46.63 o 
   5  10   2       37.06       62.27     77.41 o 
   6  10   2       89.47      136.24     37.64 o 
  -3  11   2       18.79       20.72     29.61 o 
  -2  11   2       86.25       96.21     32.78 o 
  -1  11   2       34.25       69.08     46.10 o 
   0  11   2      113.98      151.66     53.34 o 
   1  11   2      115.71      133.07     43.03 o 
   2  11   2      188.48      234.70     37.28 o 
   3  11   2      136.75      134.91     37.83 o 
 -12   1   3      227.76      203.54     31.55 o 
 -11   1   3       20.94       69.48     19.87 o 
 -10   1   3      173.30      146.79     21.63 o 
  -9   1   3      895.99      903.98     21.46 o 
  -8   1   3     2220.46     2350.56     57.41 o 
  -7   1   3     5699.20     5804.63     28.52 o 
  -6   1   3      941.66     1043.52     29.56 o 
  -5   1   3      380.96      399.70     22.25 o 
  -4   1   3      182.76      263.26     19.71 o 
  -3   1   3     9226.82    10635.30    117.00 o 
  -2   1   3     5303.75     5943.91    266.22 o 
  -1   1   3     4158.69     4645.56    361.25 o 
   0   1   3     2616.72     1869.95    498.92 o 
   1   1   3       14.17       43.37     27.62 o 
   2   1   3     3092.94     3187.91     96.03 o 
   3   1   3    20387.23    21316.66    472.37 o 
   4   1   3      555.18      666.16     22.25 o 
   5   1   3     1560.76     1618.73     23.09 o 
   6   1   3     6341.28     6800.47     87.41 o 
   7   1   3       87.74      110.59     23.74 o 
   8   1   3        4.42       73.15     20.79 o 
   9   1   3       54.77      143.36     21.20 o 
  10   1   3       63.31       48.39     47.42 o 
  11   1   3       44.88       46.77     20.31 o 
  12   1   3      391.43      367.30     29.18 o 
 -12   2   3      323.90      302.17     31.70 o 
 -11   2   3     1227.73     1126.28     32.35 o 
 -10   2   3      231.47      273.84     20.23 o 
  -9   2   3        0.51       26.53     33.77 o 
  -8   2   3     2699.63     2747.12     25.05 o 
  -7   2   3     4432.04     4365.85     54.18 o 
  -6   2   3     3102.98     3257.30     26.90 o 
  -5   2   3     4522.31     4947.37    107.04 o 
  -4   2   3     7815.33     8787.09     96.55 o 
  -3   2   3     3919.28     4611.69    103.77 o 
  -2   2   3      151.10      191.31     25.69 o 
  -1   2   3     8923.16     9693.07    869.25 o 
   0   2   3    17189.84    14733.11   2021.06 o 
   1   2   3     1020.25      859.59     38.67 o 
   2   2   3    43154.55    40664.85    344.57 o 
   3   2   3     9651.74    10001.46    340.88 o 
   4   2   3     6087.25     6376.97    181.49 o 
   5   2   3     4731.22     5053.71     74.24 o 
   6   2   3      839.36      973.35     34.80 o 
   7   2   3    12725.98    12967.04    217.94 o 
   8   2   3      528.03      526.14     22.07 o 
   9   2   3       99.28       43.07     41.89 o 
  10   2   3       12.00       44.54     30.18 o 
  11   2   3        9.76      -10.11     26.68 o 
  12   2   3       62.11       71.04     21.08 o 
 -12   3   3      759.21      576.04     61.16 o 
 -11   3   3       43.12      131.87     50.37 o 
 -10   3   3     1152.25     1288.85     26.70 o 
  -9   3   3      767.49      757.78     25.28 o 
  -8   3   3     4450.30     4282.11     70.38 o 
  -7   3   3     8746.33     9161.43    111.03 o 
  -6   3   3      763.87      857.98     41.45 o 
  -5   3   3     1196.67     1230.24     24.48 o 
  -4   3   3      293.80      337.07     27.44 o 
  -3   3   3    23761.84    26844.54    310.22 o 
  -2   3   3     6197.40     6199.10    498.01 o 
  -1   3   3    10246.10     9798.86    923.38 o 
   0   3   3     1395.93     1244.06    123.18 o 
   1   3   3      654.23      565.58     25.34 o 
   2   3   3     8638.18     8427.67    296.93 o 
   3   3   3    39430.50    38264.92   1582.37 o 
   4   3   3      377.58      444.93     21.66 o 
   5   3   3     1228.51     1360.13     23.81 o 
   6   3   3    13189.11    13836.31    237.51 o 
   7   3   3        8.55       52.53     21.24 o 
   8   3   3       64.80       95.44     26.09 o 
   9   3   3       23.18       36.21     40.25 o 
  10   3   3      333.66      297.28     24.70 o 
  11   3   3      293.21      284.96     25.99 o 
  12   3   3     1056.22      927.40     21.65 o 
 -12   4   3      158.76      219.53     27.31 o 
 -11   4   3     1259.94     1079.65     27.67 o 
 -10   4   3        3.72       82.21     28.18 o 
  -9   4   3        3.02       -8.97     21.62 o 
  -8   4   3     2549.63     2603.94     46.95 o 
  -7   4   3     3124.43     3307.57     34.00 o 
  -6   4   3     3718.87     4194.08     43.93 o 
  -5   4   3      149.79      166.83     24.80 o 
  -4   4   3     4422.05     4624.43     39.31 o 
  -3   4   3    12345.53    12985.67    952.01 o 
  -2   4   3      752.33      856.77     88.97 o 
  -1   4   3     2527.88     2362.54    238.36 o 
   0   4   3     4112.37     3561.40    246.11 o 
   1   4   3      546.25      527.04     23.25 o 
   2   4   3    17619.02    16890.47    344.82 o 
   3   4   3     6490.45     6572.54    263.68 o 
   4   4   3     3161.34     3319.62     83.00 o 
   5   4   3     1404.75     1422.58     44.55 o 
   6   4   3       35.25       64.48     23.63 o 
   7   4   3     5968.10     6073.19    148.69 o 
   8   4   3      310.90      350.02     40.89 o 
   9   4   3      129.77      190.69     21.70 o 
  10   4   3      309.92      316.30     27.56 o 
  11   4   3      186.11      188.50     60.78 o 
 -11   5   3      150.52      156.55     26.17 o 
 -10   5   3      338.33      377.14     59.16 o 
  -9   5   3        0.80       10.06     82.24 o 
  -8   5   3      787.91      871.43     24.40 o 
  -7   5   3      448.09      510.51     56.90 o 
  -6   5   3       47.80      101.08     27.98 o 
  -5   5   3      479.18      500.66     22.42 o 
  -4   5   3       75.47       99.13     23.07 o 
  -3   5   3      124.60       85.76     25.39 o 
  -2   5   3      372.68      375.38     50.08 o 
  -1   5   3     5320.73     5062.05    330.13 o 
   0   5   3     1034.60      926.22     70.89 o 
   1   5   3     2020.03     1818.58    136.48 o 
   2   5   3      190.44      164.03     31.96 o 
   3   5   3     3953.29     3866.84    269.64 o 
   4   5   3     1247.24     1166.57     73.72 o 
   5   5   3      380.66      397.61     43.57 o 
   6   5   3     3558.87     3626.65     61.35 o 
   7   5   3      660.39      709.83     25.07 o 
   8   5   3      555.19      544.84     28.98 o 
   9   5   3       71.82      103.22     64.54 o 
  10   5   3      118.08      100.95     25.52 o 
  11   5   3       76.14       64.50     25.77 o 
 -11   6   3        1.56      -19.40     41.44 o 
 -10   6   3      180.73      253.75     55.03 o 
  -9   6   3      149.65      195.26     31.77 o 
  -8   6   3       81.12      122.17     28.94 o 
  -7   6   3      104.22      180.65     24.45 o 
  -6   6   3        2.10       10.09     18.05 o 
  -5   6   3     4387.57     4499.09    228.97 o 
  -4   6   3        9.28       -1.39     23.18 o 
  -3   6   3       37.74       44.75     25.50 o 
  -2   6   3       29.39       24.65     24.95 o 
  -1   6   3      515.03      505.80     28.49 o 
   0   6   3     1081.60      936.27     59.35 o 
   1   6   3      640.05      635.83     53.05 o 
   2   6   3      159.10      182.47     45.59 o 
   3   6   3        2.89       41.46     31.62 o 
   4   6   3      133.81      208.48     34.62 o 
   5   6   3      122.58      164.57     32.51 o 
   6   6   3      500.41      471.37     23.59 o 
   7   6   3        7.23        1.80     36.21 o 
   8   6   3       97.81      110.28     24.60 o 
   9   6   3      127.56      219.41     53.79 o 
  10   6   3      266.72      250.17     28.23 o 
 -10   7   3       21.16       19.42     23.24 o 
  -9   7   3      288.25      316.84     40.35 o 
  -8   7   3       26.91      -44.86     44.86 o 
  -7   7   3     1203.48     1208.67     76.29 o 
  -6   7   3      410.31      425.24     24.83 o 
  -5   7   3       12.63       46.36     20.96 o 
  -4   7   3       78.54       75.57     23.68 o 
  -3   7   3       32.20       56.10     26.96 o 
  -2   7   3       21.22        6.58     26.32 o 
  -1   7   3      212.81      219.81     33.77 o 
   0   7   3      324.29      340.72     24.93 o 
   1   7   3      198.00      274.65     30.50 o 
   2   7   3      231.15      249.91     32.46 o 
   3   7   3     2012.31     1943.85    110.22 o 
   4   7   3     1022.61     1025.99     46.02 o 
   5   7   3      981.65     1021.63     50.50 o 
   6   7   3      648.81      645.84     40.96 o 
   7   7   3       83.31      138.26     23.70 o 
   8   7   3       69.70      128.18     48.47 o 
   9   7   3        4.79       23.54     20.88 o 
  10   7   3        5.32       55.51     50.02 o 
  -9   8   3        9.04      -14.75     21.19 o 
  -8   8   3      417.84      408.08     26.95 o 
  -7   8   3       45.56       96.19     24.66 o 
  -6   8   3      319.17      372.84     40.59 o 
  -5   8   3      281.90      313.42     24.96 o 
  -4   8   3      625.36      599.83     29.61 o 
  -3   8   3      246.58      265.03     27.83 o 
  -2   8   3        0.35        7.71     27.23 o 
  -1   8   3      421.08      448.05     39.42 o 
   0   8   3       19.56       35.00     20.18 o 
   1   8   3      491.15      439.05     43.73 o 
   2   8   3     1416.21     1408.03    136.18 o 
   3   8   3     1014.16     1062.81     36.36 o 
   4   8   3     2856.16     2744.82    240.83 o 
   5   8   3      229.79      241.78     28.33 o 
   6   8   3      101.17       58.95     35.12 o 
   7   8   3      657.71      563.65     27.22 o 
   8   8   3        8.15      125.76     47.27 o 
  -8   9   3       56.25       42.15     51.77 o 
  -7   9   3      317.35      331.12     46.07 o 
  -6   9   3      178.96      224.73     26.74 o 
  -5   9   3       10.46       20.12     25.62 o 
  -4   9   3      345.50      416.13     26.58 o 
  -3   9   3       31.07       46.27     26.80 o 
  -2   9   3      624.50      654.88     71.32 o 
  -1   9   3      160.91      163.98     29.89 o 
   0   9   3       43.16       71.45     32.57 o 
   1   9   3      523.03      461.49     52.25 o 
   2   9   3      881.30      845.28     63.70 o 
   3   9   3     2212.81     2164.09     58.80 o 
   4   9   3       90.23      125.78     34.21 o 
   5   9   3        9.97       62.75     53.66 o 
   6   9   3      869.62      831.54     31.20 o 
   7   9   3        0.52       51.28     84.17 o 
  -6  10   3      287.51      345.92     31.88 o 
  -5  10   3       27.92       31.59     28.17 o 
  -4  10   3      152.46      135.37     29.62 o 
  -3  10   3      227.89      247.41     27.09 o 
  -2  10   3        8.52       17.88     28.54 o 
  -1  10   3      327.42      297.56     76.14 o 
   0  10   3       42.49       79.43     49.85 o 
   1  10   3      134.48       93.69     35.61 o 
   2  10   3       67.19       67.93     35.09 o 
   3  10   3       28.77      113.91     34.53 o 
   4  10   3      161.69      162.77     34.96 o 
   5  10   3       92.39       68.99     29.31 o 
  -3  11   3        1.40       19.91     28.83 o 
  -2  11   3      101.17      136.59     32.13 o 
  -1  11   3       10.66       13.15     44.45 o 
   0  11   3      157.86      215.36     53.64 o 
   1  11   3       18.55       36.84     37.52 o 
   2  11   3        5.99      -36.99     36.99 o 
   3  11   3       38.44      -26.25     36.48 o 
 -12   0   4      349.58      311.77     30.08 o 
 -11   0   4      180.41      150.95     35.70 o 
 -10   0   4      130.96      139.96     38.52 o 
  -9   0   4       55.31        8.38     63.41 o 
  -8   0   4    10467.39    11272.08    230.57 o 
  -7   0   4     4007.27     4184.86     69.49 o 
  -6   0   4     4030.59     4459.49    191.68 o 
  -5   0   4    21726.94    23743.57    435.99 o 
  -4   0   4    16315.52    18254.42     71.95 o 
  -3   0   4      329.54      465.84     36.19 o 
  -2   0   4       16.61       51.95     53.09 o 
   0   0   4     6539.68     5662.72    105.17 o 
   1   0   4    67432.88    58558.05   1230.32 o 
   2   0   4      351.84      328.47     31.97 o 
   3   0   4     1376.56     1392.93     38.59 o 
   4   0   4     6553.10     6591.08    291.92 o 
   5   0   4    34440.96    33679.29    856.39 o 
   6   0   4     3785.68     3972.60    205.04 o 
   7   0   4       18.49       18.02     36.26 o 
   8   0   4    10064.45     9996.53    452.78 o 
   9   0   4       16.77       43.74     26.88 o 
  10   0   4     1148.23     1128.30     27.14 o 
  11   0   4      336.87      244.19     89.85 o 
  12   0   4      168.50      146.39     37.03 o 
 -12   1   4       24.09      -10.26     21.23 o 
 -11   1   4       33.58       51.96     41.21 o 
 -10   1   4      625.94      628.50     39.96 o 
  -9   1   4     4476.00     4261.11     61.93 o 
  -8   1   4      102.30      145.29     28.43 o 
  -7   1   4       24.27       32.89     29.55 o 
  -6   1   4    12292.23    13577.17    172.32 o 
  -5   1   4    16125.42    18242.74    309.07 o 
  -4   1   4     8399.65     9172.46    168.19 o 
  -3   1   4      402.31      522.26     22.50 o 
  -2   1   4    16266.71    19365.98     93.48 o 
  -1   1   4     1178.60     1141.26    123.46 o 
   0   1   4     2559.02     2096.37    119.57 o 
   1   1   4    19683.11    16571.40    481.43 o 
   2   1   4    19231.99    18520.90    661.08 o 
   3   1   4     3026.52     3226.37     68.14 o 
   4   1   4    26324.40    27600.69    673.72 o 
   5   1   4     3153.46     3034.36     69.18 o 
   6   1   4     4897.58     5188.26     59.47 o 
   7   1   4     1393.96     1348.54     49.92 o 
   8   1   4       20.69       34.83     17.47 o 
   9   1   4     1755.28     1882.53     46.80 o 
  10   1   4      474.38      478.67     37.98 o 
  11   1   4      112.41      150.53     25.73 o 
  12   1   4       84.20       89.30     25.42 o 
 -12   2   4        2.07       57.33     34.74 o 
 -11   2   4      137.09      206.13     24.70 o 
 -10   2   4      418.25      431.50     24.97 o 
  -9   2   4      171.39      148.28     18.36 o 
  -8   2   4     2381.25     2465.77     39.07 o 
  -7   2   4      788.83      802.02     21.66 o 
  -6   2   4     2153.95     2432.20     29.00 o 
  -5   2   4     4623.74     4993.18     93.69 o 
  -4   2   4     1369.58     1506.78     57.81 o 
  -3   2   4      172.09      221.78     24.47 o 
  -2   2   4      450.46      562.89     31.01 o 
  -1   2   4    16240.09    16714.29   1588.27 o 
   0   2   4      935.07      786.84    100.85 o 
   1   2   4     5670.68     5244.79    251.65 o 
   2   2   4       38.08       72.85     19.82 o 
   3   2   4      620.26      713.13     32.42 o 
   4   2   4     1044.08     1126.38     23.91 o 
   5   2   4     7729.25     8031.61    187.63 o 
   6   2   4     1402.68     1428.98     34.80 o 
   7   2   4       47.46      102.19     21.06 o 
   8   2   4     1463.03     1547.80     24.60 o 
   9   2   4      314.52      323.46     26.23 o 
  10   2   4      112.85      197.99     27.79 o 
  11   2   4       33.81       40.20     27.43 o 
  12   2   4       12.59       24.78     21.60 o 
 -12   3   4      268.40      283.66     28.56 o 
 -11   3   4       36.10      127.93     37.41 o 
 -10   3   4       72.68      157.71     24.01 o 
  -9   3   4        0.94       21.23     27.91 o 
  -8   3   4      243.76      238.20     46.86 o 
  -7   3   4      260.47      260.62     21.81 o 
  -6   3   4      564.07      611.51     28.53 o 
  -5   3   4       49.82       82.66     19.03 o 
  -4   3   4     1174.29     1294.57     34.11 o 
  -3   3   4       63.26      138.29     27.42 o 
  -2   3   4     2208.62     2608.69    248.63 o 
  -1   3   4     3703.60     3660.94    423.30 o 
   0   3   4      380.82      334.01     37.06 o 
   1   3   4       74.01       71.76     24.87 o 
   2   3   4     1878.64     1844.11     31.70 o 
   3   3   4      553.97      450.38     23.36 o 
   4   3   4      139.78      157.55     19.08 o 
   5   3   4     2183.30     2310.54     55.62 o 
   6   3   4      849.89      880.50     30.07 o 
   7   3   4       35.27       35.33     30.90 o 
   8   3   4      206.01      150.81     23.81 o 
   9   3   4      165.54      235.40     24.34 o 
  10   3   4       23.52        2.06     21.49 o 
  11   3   4       42.67       19.86     23.15 o 
  12   3   4       36.57       39.08     25.97 o 
 -12   4   4        0.95       12.22     48.56 o 
 -11   4   4        0.05      -25.11     29.72 o 
 -10   4   4      137.60      136.07     29.65 o 
  -9   4   4       22.43       13.43     19.75 o 
  -8   4   4     1726.66     1796.70     34.09 o 
  -7   4   4     1163.26     1277.68     35.40 o 
  -6   4   4       37.84       58.56     20.74 o 
  -5   4   4     1606.19     1685.86     28.18 o 
  -4   4   4     6611.70     6916.31    322.24 o 
  -3   4   4     5951.46     6655.82    587.27 o 
  -2   4   4     1442.62     1373.39    179.78 o 
  -1   4   4       37.82       39.45     22.34 o 
   0   4   4      203.38      227.24     24.61 o 
   1   4   4     2062.66     1792.20     41.81 o 
   2   4   4      142.12      126.12     21.31 o 
   3   4   4      253.98      213.50     24.60 o 
   4   4   4     2784.35     2762.24     33.35 o 
   5   4   4     4569.49     4612.57    137.47 o 
   6   4   4      889.17      878.80     23.56 o 
   7   4   4       17.98       15.44     29.48 o 
   8   4   4      583.95      520.67     26.68 o 
   9   4   4      337.04      350.98     35.15 o 
  10   4   4      352.15      327.80     22.72 o 
  11   4   4       94.99       81.56     21.22 o 
 -11   5   4       40.75       50.03     35.53 o 
 -10   5   4        0.29      -29.03     29.03 o 
  -9   5   4     1854.97     1776.82     62.98 o 
  -8   5   4        5.71       80.55     50.85 o 
  -7   5   4        1.79      -21.93     26.63 o 
  -6   5   4     3946.57     4306.74    111.83 o 
  -5   5   4     3346.38     3550.81    194.74 o 
  -4   5   4     4836.06     4984.10    236.77 o 
  -3   5   4      158.66      181.07     24.19 o 
  -2   5   4     4583.46     4383.31    595.48 o 
  -1   5   4      110.26      105.79     23.44 o 
   0   5   4     1122.30     1064.61     80.21 o 
   1   5   4     5268.11     4834.93    146.41 o 
   2   5   4     3589.35     3356.33     50.87 o 
   3   5   4     3403.75     3389.03     46.37 o 
   4   5   4     3128.85     3057.26    176.77 o 
   5   5   4      396.23      377.17     28.92 o 
   6   5   4     3336.95     3334.14    121.83 o 
   7   5   4      496.39      492.72     28.79 o 
   8   5   4        7.51       -5.92     35.14 o 
   9   5   4     1168.64     1078.02     42.00 o 
  10   5   4       78.68       66.96     29.32 o 
  11   5   4        0.88       16.72     31.00 o 
 -11   6   4       24.27       14.26     33.43 o 
 -10   6   4      398.49      324.65     30.06 o 
  -9   6   4      132.76       91.54     61.02 o 
  -8   6   4     1492.62     1525.00     62.44 o 
  -7   6   4      738.59      818.50     59.43 o 
  -6   6   4     1021.75     1010.61     37.03 o 
  -5   6   4     9377.46     9733.49    523.35 o 
  -4   6   4     1706.82     1776.54    128.79 o 
  -3   6   4        4.81      -16.66     26.35 o 
  -2   6   4       22.18       18.66     25.76 o 
  -1   6   4     1483.45     1423.05     67.56 o 
   0   6   4     2080.60     1903.73    134.95 o 
   1   6   4     3158.59     2953.31    104.42 o 
   2   6   4      741.38      687.90     35.49 o 
   3   6   4      432.50      456.11     80.90 o 
   4   6   4     1269.17     1338.77     76.79 o 
   5   6   4     9500.89     9490.27    530.52 o 
   6   6   4      240.71      250.82     48.39 o 
   7   6   4      444.36      475.60     29.84 o 
   8   6   4     1411.37     1417.09     31.90 o 
   9   6   4      166.52      136.20     25.12 o 
  10   6   4      480.23      383.31     26.61 o 
 -10   7   4      208.27      174.44     23.52 o 
  -9   7   4      726.87      598.79     40.91 o 
  -8   7   4       66.21       81.30     21.82 o 
  -7   7   4      159.65      209.01     23.61 o 
  -6   7   4      626.22      648.14     30.59 o 
  -5   7   4      845.87      870.69     67.58 o 
  -4   7   4     1268.29     1350.55     81.93 o 
  -3   7   4        3.76       20.95     26.63 o 
  -2   7   4      666.12      604.09     63.89 o 
  -1   7   4     1569.38     1532.90    110.17 o 
   0   7   4      391.88      376.90     23.97 o 
   1   7   4      763.68      801.25     41.15 o 
   2   7   4      207.23      193.54     31.93 o 
   3   7   4       14.87       33.01     22.40 o 
   4   7   4     4293.03     4320.56    235.31 o 
   5   7   4     1230.09     1186.69    136.71 o 
   6   7   4      764.56      674.44     31.49 o 
   7   7   4        3.18        0.42     23.19 o 
   8   7   4       72.66      135.49     28.22 o 
   9   7   4      864.65      775.18     25.47 o 
  -9   8   4        2.34       51.35     25.80 o 
  -8   8   4       72.43       97.22     46.71 o 
  -7   8   4      364.96      386.89     29.58 o 
  -6   8   4      351.50      445.67     27.88 o 
  -5   8   4      656.40      665.69     54.53 o 
  -4   8   4       79.04       84.30     24.48 o 
  -3   8   4       96.39      126.55     31.16 o 
  -2   8   4      147.76      128.50     34.74 o 
  -1   8   4      920.79      899.85     90.33 o 
   0   8   4     1403.85     1366.60    107.31 o 
   1   8   4      277.71      284.75     33.07 o 
   2   8   4      104.41      100.88     33.36 o 
   3   8   4      117.83      110.65     43.54 o 
   4   8   4       38.63       57.55     33.58 o 
   5   8   4      240.95      209.01     35.76 o 
   6   8   4       20.77       61.34     48.37 o 
   7   8   4       68.97       37.90     53.09 o 
   8   8   4       60.44       54.91     26.50 o 
  -7   9   4        7.75       55.05     26.58 o 
  -6   9   4      231.72      272.97     26.66 o 
  -5   9   4       11.79       50.24     24.74 o 
  -4   9   4        1.48       13.08     24.52 o 
  -3   9   4      200.59      256.53     34.62 o 
  -2   9   4        6.18       19.15     28.90 o 
  -1   9   4       78.49       86.51     32.32 o 
   0   9   4        9.34       22.15     32.37 o 
   1   9   4      128.57      155.04     32.95 o 
   2   9   4       50.47      105.71     33.90 o 
   3   9   4      418.33      432.07     72.99 o 
   4   9   4       42.99       36.52     27.47 o 
   5   9   4      106.04      182.38     53.13 o 
   6   9   4      115.73      183.92     35.22 o 
   7   9   4       40.16       89.47     64.55 o 
  -6  10   4       31.85       47.94     22.89 o 
  -5  10   4      193.37      225.15     28.80 o 
  -4  10   4       73.54       80.58     28.10 o 
  -3  10   4        8.36       36.05     28.38 o 
  -2  10   4      129.92      162.80     33.20 o 
  -1  10   4        1.33       26.89     31.47 o 
   0  10   4       12.27       59.34     49.06 o 
   1  10   4       35.27       80.15     34.63 o 
   2  10   4      602.49      617.55     36.28 o 
   3  10   4       45.88       66.87     45.73 o 
   4  10   4       81.99       73.05     29.75 o 
   5  10   4      213.10      266.54     87.00 o 
  -3  11   4      194.74      234.22     30.11 o 
  -2  11   4        3.49       -6.56     34.61 o 
  -1  11   4       77.65      121.22     64.52 o 
   0  11   4       88.93       96.21     51.77 o 
   1  11   4      142.23      125.70     95.05 o 
   2  11   4       14.51       35.59     36.84 o 
 -12   1   5       35.58       55.17     39.68 o 
 -11   1   5        2.91       22.81     26.52 o 
 -10   1   5      239.32      227.75     23.16 o 
  -9   1   5       17.74       16.70     21.18 o 
  -8   1   5      580.36      581.90     30.30 o 
  -7   1   5        1.64       41.31     22.55 o 
  -6   1   5     2314.22     2423.77     60.43 o 
  -5   1   5     1419.30     1624.12     40.04 o 
  -4   1   5    11797.92    13825.87    299.74 o 
  -3   1   5    13821.79    15060.82    595.46 o 
  -2   1   5     6777.57     7909.58     60.87 o 
  -1   1   5      970.40      947.64     59.02 o 
   0   1   5     2490.19     2034.42     91.90 o 
   1   1   5     2046.62     1645.50     52.75 o 
   2   1   5     1241.51     1202.94     45.52 o 
   3   1   5     3784.87     3836.61     90.31 o 
   4   1   5      732.48      691.52     24.58 o 
   5   1   5     1423.60     1517.24     22.79 o 
   6   1   5      487.48      491.90     20.24 o 
   7   1   5     1794.14     1915.01     47.65 o 
   8   1   5        6.79       15.57     21.13 o 
   9   1   5      303.16      340.09     26.86 o 
  10   1   5      444.29      369.07     19.31 o 
  11   1   5       96.02       94.13     26.85 o 
  12   1   5        8.93        1.10     19.67 o 
 -12   2   5        0.31       38.77     23.63 o 
 -11   2   5       12.50       45.95     25.35 o 
 -10   2   5     1168.68     1128.64     24.43 o 
  -9   2   5       28.84       55.31     27.18 o 
  -8   2   5      125.75      160.75     19.67 o 
  -7   2   5    13001.49    13420.84    116.43 o 
  -6   2   5     3083.80     3376.96     54.51 o 
  -5   2   5     4689.41     4996.53     78.56 o 
  -4   2   5    10157.22    11419.78    218.63 o 
  -3   2   5     6429.08     7090.85    265.82 o 
  -2   2   5     2236.26     2307.12    203.17 o 
  -1   2   5        0.32       -3.38     26.67 o 
   0   2   5    12939.05    11296.49   1001.15 o 
   1   2   5      246.54      221.23     24.99 o 
   2   2   5     2829.07     2482.08    105.92 o 
   3   2   5     1631.81     1544.59     63.42 o 
   4   2   5    10157.24    10352.46    353.21 o 
   5   2   5     1330.04     1324.50     52.50 o 
   6   2   5    13284.09    13020.85    345.84 o 
   7   2   5     4685.18     4892.56    102.95 o 
   8   2   5     4091.15     4191.98     97.91 o 
   9   2   5       51.89       11.44     24.47 o 
  10   2   5      309.60      304.87     25.47 o 
  11   2   5      729.66      799.25     33.66 o 
  12   2   5      142.26      169.79     23.52 o 
 -12   3   5      339.37      358.27     25.35 o 
 -11   3   5      197.81      238.91     42.50 o 
 -10   3   5      244.63      275.34     41.47 o 
  -9   3   5       20.22       78.37     24.96 o 
  -8   3   5     3240.01     3250.61     33.44 o 
  -7   3   5        7.70       -7.14     27.72 o 
  -6   3   5    15014.85    16186.98    386.27 o 
  -5   3   5      988.49     1131.99     29.57 o 
  -4   3   5     7582.25     8422.04    310.35 o 
  -3   3   5    22864.35    24037.01   1204.22 o 
  -2   3   5     3341.91     3362.76    390.49 o 
  -1   3   5     1311.12     1273.82    137.46 o 
   0   3   5     2756.06     2352.48    284.39 o 
   1   3   5     5453.04     4674.33    114.73 o 
   2   3   5    12703.53    11798.68    746.73 o 
   3   3   5     7367.90     6514.15    284.54 o 
   4   3   5     4781.04     4787.63    184.36 o 
   5   3   5      121.79      139.14     22.91 o 
   6   3   5     2829.72     2880.44     27.49 o 
   7   3   5     8167.32     8524.48    166.90 o 
   8   3   5      805.48      727.76     24.91 o 
   9   3   5      292.53      346.36     25.26 o 
  10   3   5     1183.45     1137.07     35.68 o 
  11   3   5       85.42       76.80     26.61 o 
  12   3   5      110.57      118.89     21.40 o 
 -12   4   5       13.93       77.37     46.63 o 
 -11   4   5        0.72       59.20    101.37 o 
 -10   4   5      486.14      518.42     55.44 o 
  -9   4   5        9.81      -32.49     32.49 o 
  -8   4   5      520.57      501.20     20.84 o 
  -7   4   5     5351.82     5773.60     71.86 o 
  -6   4   5      136.49      164.01     24.58 o 
  -5   4   5      202.98      257.73     27.88 o 
  -4   4   5     4997.07     5404.11    200.02 o 
  -3   4   5    15150.68    16271.13   1428.36 o 
  -2   4   5     5473.45     5264.16    711.85 o 
  -1   4   5      829.12      853.25     90.43 o 
   0   4   5     1582.14     1200.14     61.05 o 
   1   4   5     1547.46     1335.18     28.78 o 
   2   4   5     1124.01     1008.24     29.53 o 
   3   4   5     5950.44     5583.77    145.03 o 
   4   4   5     6508.50     6263.21    190.76 o 
   5   4   5      212.52      246.63     22.28 o 
   6   4   5     4389.36     4570.47    111.14 o 
   7   4   5     2150.96     2132.42     44.81 o 
   8   4   5     2409.53     2424.92     68.24 o 
   9   4   5      123.67      165.29     21.29 o 
  10   4   5        1.93       10.60     24.57 o 
  11   4   5      968.64      874.44     24.97 o 
 -11   5   5      397.51      412.02     96.05 o 
 -10   5   5       58.07       93.59     37.31 o 
  -9   5   5       12.11       34.82     45.17 o 
  -8   5   5       52.65       83.19     28.22 o 
  -7   5   5      882.56      982.40     37.47 o 
  -6   5   5     2083.68     2272.64     81.06 o 
  -5   5   5       42.38       56.51     23.12 o 
  -4   5   5      247.40      239.64     27.42 o 
  -3   5   5     2106.00     2218.77    291.18 o 
  -2   5   5       35.96       41.37     26.45 o 
  -1   5   5      278.26      318.26     28.07 o 
   0   5   5       11.31      -21.95     23.80 o 
   1   5   5      425.64      376.22     70.38 o 
   2   5   5     3015.75     2836.27     72.13 o 
   3   5   5     2480.27     2263.07     36.80 o 
   4   5   5      345.01      264.90     23.80 o 
   5   5   5      313.91      326.48     28.46 o 
   6   5   5       16.17       34.75     50.39 o 
   7   5   5     1663.30     1668.10     27.48 o 
   8   5   5     1115.18     1158.25     26.29 o 
   9   5   5       52.15       65.81     26.47 o 
  10   5   5      205.37      152.21     24.87 o 
  11   5   5       31.59       47.81     29.08 o 
 -10   6   5       21.58       56.06     80.59 o 
  -9   6   5       22.15       33.90     56.66 o 
  -8   6   5      225.73      233.06     22.58 o 
  -7   6   5       67.55       54.75     30.08 o 
  -6   6   5      689.15      741.86     26.61 o 
  -5   6   5      121.79      112.69     24.55 o 
  -4   6   5       13.16       26.71     20.69 o 
  -3   6   5      442.26      433.89     74.19 o 
  -2   6   5      821.91      787.14    114.25 o 
  -1   6   5     2822.51     2587.54    216.14 o 
   0   6   5       25.11       45.79     25.93 o 
   1   6   5       70.20       24.61     24.94 o 
   2   6   5     1608.66     1502.03     30.73 o 
   3   6   5      325.60      346.56     26.68 o 
   4   6   5      144.29      191.16     26.54 o 
   5   6   5      730.45      732.33     55.84 o 
   6   6   5      123.10       99.89     17.83 o 
   7   6   5       46.03       74.32     29.95 o 
   8   6   5      132.33      145.63     24.64 o 
   9   6   5        5.44        5.11     22.58 o 
  10   6   5       12.10        4.34     50.98 o 
 -10   7   5        2.57       36.26     26.25 o 
  -9   7   5        7.40       32.74     40.18 o 
  -8   7   5      804.22      702.27     31.46 o 
  -7   7   5       36.52       44.14     21.92 o 
  -6   7   5      741.34      800.82     37.46 o 
  -5   7   5      833.76      961.27     90.00 o 
  -4   7   5        6.01        2.50     24.89 o 
  -3   7   5     1729.84     1738.04    148.07 o 
  -2   7   5      101.84      124.47     28.17 o 
  -1   7   5      124.90      153.53     24.99 o 
   0   7   5       14.63       33.14     26.22 o 
   1   7   5       26.04       28.89     25.42 o 
   2   7   5        7.72       22.72     31.61 o 
   3   7   5        4.71       11.82     32.43 o 
   4   7   5     1836.89     1769.79     55.64 o 
   5   7   5        3.34       -0.96     26.65 o 
   6   7   5      399.64      483.38     28.19 o 
   7   7   5      561.92      573.95     38.72 o 
   8   7   5       22.07       -4.34     26.59 o 
   9   7   5      268.64      311.06     34.63 o 
  -9   8   5       21.60       19.35     26.13 o 
  -8   8   5       42.54       70.50     36.29 o 
  -7   8   5     1924.33     1731.94    142.38 o 
  -6   8   5      422.68      390.92     29.76 o 
  -5   8   5       51.60      105.01     24.22 o 
  -4   8   5     1902.43     2007.17    160.39 o 
  -3   8   5      488.88      484.54     55.94 o 
  -2   8   5     1328.08     1298.07    151.26 o 
  -1   8   5      250.19      243.40     32.13 o 
   0   8   5       20.52       20.81     39.44 o 
   1   8   5       98.34      108.56     32.68 o 
   2   8   5       95.03      118.44     57.19 o 
   3   8   5     1033.35     1096.81     86.72 o 
   4   8   5      163.77      172.02     33.21 o 
   5   8   5      455.44      475.59     29.21 o 
   6   8   5      649.18      680.37     29.90 o 
   7   8   5       31.36       44.79     29.05 o 
   8   8   5      745.03      655.70    113.73 o 
  -7   9   5       89.08       92.35     25.74 o 
  -6   9   5      548.33      577.57     64.23 o 
  -5   9   5      194.95      249.53     43.46 o 
  -4   9   5       33.99       20.23     25.51 o 
  -3   9   5      735.15      746.93     73.72 o 
  -2   9   5      197.77      238.37     50.00 o 
  -1   9   5       31.81       31.65     32.30 o 
   0   9   5      253.00      236.51     36.12 o 
   1   9   5       12.03       23.04     27.30 o 
   2   9   5      669.63      754.40     52.68 o 
   3   9   5      288.10      322.62     31.61 o 
   4   9   5      103.88      160.23     51.14 o 
   5   9   5       51.57       74.70     57.93 o 
   6   9   5       41.59      155.88     72.30 o 
   7   9   5      714.03      623.40     27.96 o 
  -6  10   5        0.15        2.77     36.95 o 
  -5  10   5       19.91       -6.58     28.49 o 
  -4  10   5       75.68       82.62     25.92 o 
  -3  10   5      269.28      276.96     27.50 o 
  -2  10   5      497.63      582.88     42.82 o 
  -1  10   5      126.90       85.45     51.06 o 
   0  10   5       23.97      -10.16     48.94 o 
   1  10   5        3.12      -15.02     34.14 o 
   2  10   5        0.07       16.98     44.22 o 
   3  10   5      584.52      491.47     36.06 o 
   4  10   5       92.18       87.65     55.11 o 
   5  10   5       21.27       88.43     36.09 o 
  -2  11   5        0.69       28.56     51.22 o 
  -1  11   5        0.40       35.17     52.73 o 
   0  11   5       14.24       53.33     50.50 o 
   1  11   5        2.04        0.53     38.84 o 
   2  11   5      134.04       57.50     36.86 o 
 -12   0   6       45.99       58.85     29.79 o 
 -11   0   6      111.05      126.45     35.51 o 
 -10   0   6      825.26      769.26     35.13 o 
  -9   0   6     3856.32     3704.18     68.38 o 
  -8   0   6      362.18      353.18     27.79 o 
  -7   0   6     2364.39     2356.26     63.93 o 
  -6   0   6     1467.84     1616.43     49.00 o 
  -5   0   6     5798.37     6725.26     49.14 o 
  -4   0   6    34933.63    37672.20     98.53 o 
  -3   0   6     7493.89     8125.68     79.27 o 
  -1   0   6    32575.25    32963.79    171.37 o 
   0   0   6     4670.83     4010.66    198.77 o 
   1   0   6     1196.30     1033.73     37.77 o 
   2   0   6     5598.00     5368.56    172.43 o 
   3   0   6       51.13       96.63     24.89 o 
   4   0   6     3728.98     3351.32     49.41 o 
   5   0   6    24803.20    25084.14    588.78 o 
   6   0   6     1579.31     1774.14     36.44 o 
   7   0   6      316.82      408.34     58.97 o 
   8   0   6      695.48      734.11    101.18 o 
   9   0   6     7835.84     7953.49    234.19 o 
  10   0   6     2528.20     2420.27    164.98 o 
  11   0   6      107.56        7.00    126.94 o 
  12   0   6      181.67      107.42     36.89 o 
 -12   1   6        2.06      -76.05     82.42 o 
 -11   1   6      529.30      427.49     21.04 o 
 -10   1   6       70.12       88.11     38.39 o 
  -9   1   6      326.57      316.52     24.38 o 
  -8   1   6     2790.68     2991.98     49.89 o 
  -7   1   6       15.77       48.51     18.03 o 
  -6   1   6      891.34      999.49     32.57 o 
  -5   1   6    23197.16    24184.78    539.66 o 
  -4   1   6      193.07      305.48     42.43 o 
  -3   1   6     7972.27     8745.59    277.46 o 
  -2   1   6     9016.80    10190.58     93.57 o 
  -1   1   6    24621.17    22616.00    133.47 o 
   0   1   6    27704.57    21984.33   1275.25 o 
   1   1   6     2994.06     2408.39     51.01 o 
   2   1   6     5416.00     5115.38    151.16 o 
   3   1   6     1545.93     1657.35     53.00 o 
   4   1   6      152.53      121.06     20.41 o 
   5   1   6     6010.71     5888.91    123.81 o 
   6   1   6     7014.92     7535.04    168.85 o 
   7   1   6     1891.55     2000.72     60.46 o 
   8   1   6     1424.50     1512.12     22.67 o 
   9   1   6     1631.27     1573.33     47.24 o 
  10   1   6     1808.40     1722.32     62.02 o 
  11   1   6        3.52        9.42     27.13 o 
  12   1   6        2.02       34.45     23.30 o 
 -12   2   6       44.21      -13.77     61.38 o 
 -11   2   6      123.99      207.49     60.75 o 
 -10   2   6      201.40      267.70     48.01 o 
  -9   2   6      600.54      606.84     40.53 o 
  -8   2   6       41.41      120.24     34.35 o 
  -7   2   6      741.57      751.28     44.72 o 
  -6   2   6      947.71     1087.92     28.02 o 
  -5   2   6      371.94      445.40     21.90 o 
  -4   2   6     9579.68    10457.67    345.68 o 
  -3   2   6     1842.25     2284.94     35.79 o 
  -2   2   6     2660.94     2964.79    198.90 o 
  -1   2   6     5896.79     5603.30    597.52 o 
   0   2   6     1184.62     1039.22     91.63 o 
   1   2   6      171.89      142.74     23.87 o 
   2   2   6       16.25       33.98     19.78 o 
   3   2   6     1154.14     1181.74     52.11 o 
   4   2   6     4063.60     4043.30    150.45 o 
   5   2   6     2235.42     2314.53     63.83 o 
   6   2   6     1324.24     1454.60     37.87 o 
   7   2   6       25.07       24.45     29.45 o 
   8   2   6      108.16      160.04     31.90 o 
   9   2   6     1221.19     1283.04     26.36 o 
  10   2   6      379.21      383.38     43.28 o 
  11   2   6        0.05       58.26     27.23 o 
  12   2   6      230.67      257.90     23.78 o 
 -12   3   6        0.59       13.68     26.31 o 
 -11   3   6        0.77       33.99     29.79 o 
 -10   3   6        0.15       53.24     38.30 o 
  -9   3   6       90.92      145.10     19.64 o 
  -8   3   6      658.72      733.11     39.15 o 
  -7   3   6       41.43       86.49     31.62 o 
  -6   3   6      917.37      970.26     30.49 o 
  -5   3   6      317.79      318.49     24.19 o 
  -4   3   6      462.23      514.85     40.61 o 
  -3   3   6      875.55     1079.11     51.82 o 
  -2   3   6      633.83      892.78     86.32 o 
  -1   3   6       67.98      107.54     24.82 o 
   0   3   6      489.26      501.18     72.32 o 
   1   3   6      547.30      419.16     48.07 o 
   2   3   6      164.50      232.00     26.05 o 
   3   3   6     1891.71     1713.32     72.22 o 
   4   3   6       78.70       47.93     21.54 o 
   5   3   6      233.30      238.39     20.44 o 
   6   3   6        0.96       -5.93     20.74 o 
   7   3   6     2021.32     1925.38     60.36 o 
   8   3   6       63.96      108.73     21.18 o 
   9   3   6       51.32       95.50     21.67 o 
  10   3   6        8.92       65.16     20.13 o 
  11   3   6        7.79        8.33     24.77 o 
 -12   4   6       60.13       54.62     30.89 o 
 -11   4   6       44.83       25.98     38.62 o 
 -10   4   6      196.76      179.07     25.09 o 
  -9   4   6      254.78      247.11     28.76 o 
  -8   4   6       93.02      117.73     25.38 o 
  -7   4   6      318.85      386.87     20.41 o 
  -6   4   6      374.70      441.79     24.42 o 
  -5   4   6       22.39        8.00     36.08 o 
  -4   4   6     4310.18     4402.44    140.30 o 
  -3   4   6     4622.67     4629.82    401.59 o 
  -2   4   6      932.88      973.12    109.10 o 
  -1   4   6     1391.55     1386.74    129.38 o 
   0   4   6      630.36      561.03     42.23 o 
   1   4   6      314.00      263.38     21.91 o 
   2   4   6      271.47      298.70     25.17 o 
   3   4   6      964.03      925.66     51.07 o 
   4   4   6      615.73      651.14     31.94 o 
   5   4   6     3690.54     3745.71    131.72 o 
   6   4   6      496.97      509.83     25.40 o 
   7   4   6        1.23       13.14     21.45 o 
   8   4   6      268.11      310.59     21.36 o 
   9   4   6     1709.23     1642.40     54.48 o 
  10   4   6       75.40       56.22     20.34 o 
  11   4   6       78.22      174.24     23.16 o 
 -11   5   6      137.38      111.64     23.32 o 
 -10   5   6      220.31      206.11     23.43 o 
  -9   5   6       62.67       96.74     24.76 o 
  -8   5   6      616.78      633.60     25.57 o 
  -7   5   6       38.01       38.85     23.86 o 
  -6   5   6      156.56      228.38     24.31 o 
  -5   5   6    10915.52    10996.63    388.09 o 
  -4   5   6      207.71      254.69     38.62 o 
  -3   5   6     1407.68     1660.78    177.24 o 
  -2   5   6     6463.65     6381.27    802.31 o 
  -1   5   6     5045.93     4541.17    454.89 o 
   0   5   6    11049.50     9634.91     82.18 o 
   1   5   6      247.14      278.62     30.52 o 
   2   5   6       53.21       65.15     31.39 o 
   3   5   6      305.35      273.86     25.79 o 
   4   5   6      129.94      114.56     22.88 o 
   5   5   6     2525.40     2533.36     63.74 o 
   6   5   6     2389.75     2334.46     35.22 o 
   7   5   6     1528.96     1493.54     32.31 o 
   8   5   6      429.88      432.63     40.67 o 
   9   5   6      292.11      295.37     47.90 o 
  10   5   6      634.33      569.26     30.12 o 
  11   5   6        0.07       83.23     29.43 o 
 -10   6   6      147.00       96.57     35.75 o 
  -9   6   6      770.18      711.80     48.06 o 
  -8   6   6       83.71      114.05     22.41 o 
  -7   6   6      144.17      165.74     26.41 o 
  -6   6   6     2583.98     2643.70     71.00 o 
  -5   6   6      562.66      526.75     55.16 o 
  -4   6   6     5422.93     5600.32    554.55 o 
  -3   6   6      431.42      419.11     44.31 o 
  -2   6   6      498.40      462.18     65.44 o 
  -1   6   6     5288.66     4924.11    375.15 o 
   0   6   6     1400.30     1250.18     43.56 o 
   1   6   6      652.67      588.36     57.16 o 
   2   6   6      429.67      389.59     23.37 o 
   3   6   6      624.54      639.40     32.64 o 
   4   6   6     2229.29     2162.06    138.32 o 
   5   6   6     1521.83     1448.98     39.86 o 
   6   6   6     1184.35     1108.93    164.70 o 
   7   6   6       27.86       34.25     25.07 o 
   8   6   6      360.03      409.83     45.10 o 
   9   6   6     1750.94     1791.22     45.91 o 
  10   6   6      128.16       88.10     25.84 o 
 -10   7   6       56.01       47.99     21.29 o 
  -9   7   6       64.47      108.20     25.08 o 
  -8   7   6      581.58      629.16     41.43 o 
  -7   7   6       23.84      110.24     30.89 o 
  -6   7   6      230.00      265.52     35.77 o 
  -5   7   6     2238.57     2173.94    123.83 o 
  -4   7   6      452.23      426.92     28.23 o 
  -3   7   6      886.35      923.31    103.33 o 
  -2   7   6      712.67      675.22     51.06 o 
  -1   7   6      486.11      435.57     34.64 o 
   0   7   6     1879.51     1706.67    116.00 o 
   1   7   6       74.23       37.60     25.64 o 
   2   7   6      182.40      129.61     31.88 o 
   3   7   6      330.17      292.80     36.19 o 
   4   7   6       70.28       31.33     41.85 o 
   5   7   6      563.41      505.90     36.48 o 
   6   7   6     1051.64     1041.16     73.00 o 
   7   7   6       47.26      115.22     43.05 o 
   8   7   6      546.94      530.43     29.81 o 
   9   7   6      502.68      453.30     24.97 o 
  -9   8   6      155.85      144.74     23.54 o 
  -8   8   6       10.10       36.30     29.51 o 
  -7   8   6        2.31       31.64     24.89 o 
  -6   8   6      523.81      488.00     43.16 o 
  -5   8   6      317.83      311.15     22.81 o 
  -4   8   6      274.22      360.80     27.94 o 
  -3   8   6      492.34      534.95     70.65 o 
  -2   8   6      472.51      456.63     39.01 o 
  -1   8   6      788.57      691.20     78.01 o 
   0   8   6       25.80        6.45     32.63 o 
   1   8   6      985.99      953.84     35.47 o 
   2   8   6      509.91      508.53     54.17 o 
   3   8   6      498.19      529.14     87.91 o 
   4   8   6      290.70      371.46     33.75 o 
   5   8   6       28.14       -8.30     29.85 o 
   6   8   6        0.75      -28.46     28.46 o 
   7   8   6       99.41      168.88     61.79 o 
   8   8   6       33.70       20.05     73.62 o 
  -7   9   6       91.94      107.02     23.03 o 
  -6   9   6       59.40      127.60     25.37 o 
  -5   9   6       66.79      125.39     33.47 o 
  -4   9   6        8.96        1.60     24.68 o 
  -3   9   6       44.89       60.75     30.16 o 
  -2   9   6      411.09      473.10     46.21 o 
  -1   9   6        5.53      -14.51     39.99 o 
   0   9   6        2.09       38.56     27.52 o 
   1   9   6       23.80       64.66     27.21 o 
   2   9   6      104.07       99.83     27.66 o 
   3   9   6      225.49      252.40     34.02 o 
   4   9   6        5.94       18.32     33.63 o 
   5   9   6        1.86        8.20     85.97 o 
   6   9   6       50.71       63.62     47.29 o 
   7   9   6      328.32      303.74     36.49 o 
  -5  10   6        1.20      -17.81     27.67 o 
  -4  10   6      139.76      160.82     29.66 o 
  -3  10   6      324.35      323.83     48.51 o 
  -2  10   6        5.71       -5.81     33.47 o 
  -1  10   6      140.28      148.18     49.31 o 
   0  10   6       42.42       35.84     48.52 o 
   1  10   6       40.14       23.31     32.80 o 
   2  10   6       77.02       73.72     34.35 o 
   3  10   6       18.65       50.40     34.40 o 
   4  10   6        0.29       30.81     35.00 o 
   5  10   6       17.11       39.60     48.55 o 
  -2  11   6      203.78      219.05     53.65 o 
  -1  11   6       11.18       -5.41     50.56 o 
   0  11   6       38.22      101.01     52.25 o 
   1  11   6      107.55      112.54     49.01 o 
 -12   1   7        2.35      -26.38     63.14 o 
 -11   1   7       35.86      109.39     23.39 o 
 -10   1   7        0.78       33.27     24.11 o 
  -9   1   7       88.88       87.75     48.64 o 
  -8   1   7       48.02       46.86     23.11 o 
  -7   1   7      262.24      340.61     44.35 o 
  -6   1   7     2424.69     2696.62     32.71 o 
  -5   1   7      705.70      715.60     24.31 o 
  -4   1   7     2864.40     3072.48    104.94 o 
  -3   1   7       76.50      116.17     26.87 o 
  -2   1   7    26244.32    29102.00    143.28 o 
  -1   1   7       27.83       54.48     32.71 o 
   0   1   7      635.76      541.47     24.37 o 
   1   1   7     3981.19     3166.85     75.30 o 
   2   1   7      678.92      603.13     21.08 o 
   3   1   7     1440.09     1359.68     49.71 o 
   4   1   7     5784.99     5909.63    206.35 o 
   5   1   7       30.53       39.36     19.81 o 
   6   1   7       12.11       57.93     32.73 o 
   7   1   7      562.33      543.83     18.90 o 
   8   1   7     1766.04     1812.04     42.27 o 
   9   1   7       28.61       42.15     21.78 o 
  10   1   7      417.68      427.61     54.03 o 
  11   1   7      456.28      457.00     26.10 o 
  12   1   7       32.01       25.08     23.90 o 
 -12   2   7      776.33      599.83     27.90 o 
 -11   2   7      277.40      257.43     56.24 o 
 -10   2   7       31.71       36.16     24.06 o 
  -9   2   7     1313.51     1321.32     23.93 o 
  -8   2   7       21.43       46.09     22.46 o 
  -7   2   7       16.33       38.00     20.72 o 
  -6   2   7    10841.24    11300.75    249.35 o 
  -5   2   7      828.45      794.74     25.48 o 
  -4   2   7     1478.08     1683.60     27.67 o 
  -3   2   7    16118.47    17922.27    203.84 o 
  -2   2   7     2747.59     2648.08    324.09 o 
  -1   2   7     8591.15     7377.29    696.09 o 
   0   2   7     5282.54     4327.45    191.33 o 
   1   2   7     1439.77     1162.35     24.43 o 
   2   2   7     7394.81     6352.08    346.68 o 
   3   2   7      335.31      350.32     21.04 o 
   4   2   7      295.70      274.35     22.84 o 
   5   2   7       27.46        6.86     20.03 o 
   6   2   7     3879.81     3729.68     79.82 o 
   7   2   7     3715.70     3815.48    127.73 o 
   8   2   7     6292.66     6029.42    169.94 o 
   9   2   7      414.74      466.11     36.11 o 
  10   2   7      882.11      814.64     23.17 o 
  11   2   7      349.06      343.22     44.10 o 
 -12   3   7       13.49       22.55     31.88 o 
 -11   3   7      221.98      368.84     33.93 o 
 -10   3   7        6.02       30.67     42.02 o 
  -9   3   7       90.59      180.10     24.63 o 
  -8   3   7      560.59      605.33     38.64 o 
  -7   3   7     2922.95     2912.08     32.86 o 
  -6   3   7     1351.05     1337.96     30.58 o 
  -5   3   7     3891.68     4353.89     48.98 o 
  -4   3   7    10247.47    11529.62    511.40 o 
  -3   3   7      535.28      585.83     62.16 o 
  -2   3   7    48859.45    49896.86   4378.90 o 
  -1   3   7      669.83      621.46     71.91 o 
   0   3   7     4161.25     3740.77    369.03 o 
   1   3   7    13069.18    10605.27    733.98 o 
   2   3   7     6058.13     5785.53    344.72 o 
   3   3   7     2100.93     1993.88    120.34 o 
   4   3   7     7202.57     7201.74    365.01 o 
   5   3   7      437.27      444.70     34.64 o 
   6   3   7      311.77      311.83     21.24 o 
   7   3   7     4235.60     4105.73    158.89 o 
   8   3   7     3097.06     3130.65     89.32 o 
   9   3   7      445.33      418.62     25.94 o 
  10   3   7      592.88      526.62     25.87 o 
  11   3   7     1098.71     1042.27     52.30 o 
 -11   4   7      311.29      268.54     25.54 o 
 -10   4   7       10.04       23.73     54.75 o 
  -9   4   7      113.24      140.70     25.01 o 
  -8   4   7      132.27      190.47     66.48 o 
  -7   4   7        0.85      -27.47     27.79 o 
  -6   4   7     5079.69     5330.78     64.85 o 
  -5   4   7      300.83      349.90     23.31 o 
  -4   4   7      153.44      200.68     31.55 o 
  -3   4   7    14654.67    15277.82   1143.28 o 
  -2   4   7      503.49      427.57     64.92 o 
  -1   4   7     5733.49     4990.36    529.28 o 
   0   4   7     2477.39     2416.23    243.46 o 
   1   4   7     5621.21     4579.34     56.97 o 
   2   4   7     9206.79     7772.56    157.08 o 
   3   4   7      253.78      197.53     27.32 o 
   4   4   7      593.16      641.04     35.55 o 
   5   4   7      211.85      228.28     23.52 o 
   6   4   7       30.62       42.61     24.46 o 
   7   4   7     2087.94     2145.22     80.56 o 
   8   4   7     1629.34     1698.61     50.23 o 
   9   4   7        6.89       39.34     22.48 o 
  10   4   7      340.43      374.28     23.78 o 
  11   4   7      188.47      155.01     26.26 o 
 -11   5   7       24.87       41.99     44.17 o 
 -10   5   7      104.97      104.01     39.89 o 
  -9   5   7      162.42      238.85     46.70 o 
  -8   5   7      786.45      889.41     40.40 o 
  -7   5   7     1114.52     1190.42     24.71 o 
  -6   5   7        7.42        0.01     19.17 o 
  -5   5   7      971.96     1027.02     25.92 o 
  -4   5   7       78.39       82.45     27.22 o 
  -3   5   7     1551.19     1599.84    183.48 o 
  -2   5   7     2550.81     2507.26    332.74 o 
  -1   5   7       26.52       54.37     28.18 o 
   0   5   7        9.23      -15.01     40.79 o 
   1   5   7     2371.18     2068.35     79.14 o 
   2   5   7      315.93      318.92     25.79 o 
   3   5   7      101.44      124.46     30.74 o 
   4   5   7        9.65       42.25     24.96 o 
   5   5   7      788.64      712.40     30.39 o 
   6   5   7      799.38      854.27     61.81 o 
   7   5   7     1503.06     1530.07     26.25 o 
   8   5   7       19.39       79.22     22.96 o 
   9   5   7       13.10       60.46     22.87 o 
  10   5   7       40.54       78.13     23.06 o 
 -10   6   7        6.34       86.56     25.64 o 
  -9   6   7        6.47       89.76     32.18 o 
  -8   6   7        0.06        1.82     26.84 o 
  -7   6   7       65.26       96.34     23.25 o 
  -6   6   7       76.33       50.33     32.03 o 
  -5   6   7       30.83       33.53     21.68 o 
  -4   6   7     2076.37     2241.07    175.84 o 
  -3   6   7        2.14       -1.88     26.70 o 
  -2   6   7      739.88      736.75     68.03 o 
  -1   6   7       34.55       -5.55     31.00 o 
   0   6   7      835.64      734.94     27.79 o 
   1   6   7      734.37      657.93     27.34 o 
   2   6   7      990.69      887.09     50.79 o 
   3   6   7      334.80      363.58     57.65 o 
   4   6   7        7.14       -7.62     35.26 o 
   5   6   7      214.72      281.54     32.34 o 
   6   6   7      203.21      195.11     39.06 o 
   7   6   7       26.78       18.02     26.12 o 
   8   6   7       25.71       85.37     59.26 o 
   9   6   7      158.51      156.09     30.97 o 
  10   6   7       21.84       37.98     25.87 o 
 -10   7   7       83.18       93.32     53.82 o 
  -9   7   7      102.34       94.72     23.04 o 
  -8   7   7       29.05       78.04     24.96 o 
  -7   7   7      106.58      113.49     19.89 o 
  -6   7   7       48.01       70.96     40.91 o 
  -5   7   7      203.68      236.29     28.47 o 
  -4   7   7     1353.60     1364.47    145.98 o 
  -3   7   7      136.27      167.95     34.85 o 
  -2   7   7     2276.13     2187.22    316.37 o 
  -1   7   7     1191.39      995.18     56.05 o 
   0   7   7      176.96      178.50     26.35 o 
   1   7   7      720.90      665.56     27.51 o 
   2   7   7      689.80      711.98     33.39 o 
   3   7   7      318.46      362.87     47.44 o 
   4   7   7      154.82      249.61     34.73 o 
   5   7   7      324.29      229.11     56.95 o 
   6   7   7       14.89      119.41     66.44 o 
   7   7   7       82.48      174.33     39.81 o 
   8   7   7      554.01      549.69     48.62 o 
   9   7   7       74.80       91.90     28.85 o 
  -8   8   7      146.06      179.61     35.89 o 
  -7   8   7       53.68       37.98     23.00 o 
  -6   8   7       31.10       93.30     28.56 o 
  -5   8   7       41.07       98.47     24.35 o 
  -4   8   7       26.98       50.04     32.39 o 
  -3   8   7     2560.59     2532.64    246.97 o 
  -2   8   7      208.58      191.16     37.25 o 
  -1   8   7     1046.82      950.30     42.30 o 
   0   8   7      715.04      741.63     42.58 o 
   1   8   7      114.07      173.95     33.02 o 
   2   8   7      539.11      498.49     71.54 o 
   3   8   7       69.68       98.30     32.67 o 
   4   8   7       33.55       -8.85     30.39 o 
   5   8   7       47.60      106.07     28.22 o 
   6   8   7        7.66       24.75     34.33 o 
   7   8   7      249.26      248.29     29.64 o 
   8   8   7      148.35      101.28     36.06 o 
  -7   9   7      405.27      338.94     39.98 o 
  -6   9   7        1.09       16.05     27.34 o 
  -5   9   7      281.36      299.34     25.48 o 
  -4   9   7      188.14      141.82     36.20 o 
  -3   9   7       56.62       81.16     31.71 o 
  -2   9   7     1166.20     1052.37     51.95 o 
  -1   9   7      256.11      232.32     46.86 o 
   0   9   7       44.44       65.60     33.63 o 
   1   9   7      688.00      694.93     61.05 o 
   2   9   7       92.75      135.33     26.93 o 
   3   9   7       61.13       85.42     33.07 o 
   4   9   7       12.36       92.61     33.87 o 
   5   9   7        0.89       88.67     37.25 o 
   6   9   7      141.29      148.57    102.78 o 
  -5  10   7        2.75       -3.70     26.28 o 
  -4  10   7        2.43       28.64     26.89 o 
  -3  10   7      573.69      567.84     68.04 o 
  -2  10   7       62.28      104.08     40.36 o 
  -1  10   7      130.95      166.28     49.79 o 
   0  10   7        2.64       18.88     48.16 o 
   1  10   7      378.11      347.43     35.56 o 
   2  10   7      759.03      700.47     37.06 o 
   3  10   7        1.60       34.19     35.05 o 
   4  10   7       50.43      165.40     34.79 o 
   5  10   7        3.12      -17.24     30.42 o 
  -1  11   7       14.67       43.29     51.47 o 
   0  11   7       10.07      -41.85     52.61 o 
 -12   0   8      182.87      237.56     50.28 o 
 -11   0   8     2079.83     1694.45     33.52 o 
 -10   0   8      213.44      213.52     35.87 o 
  -9   0   8      466.22      442.36     28.59 o 
  -8   0   8      429.99      404.44     44.99 o 
  -7   0   8     5594.88     5643.68     67.72 o 
  -6   0   8     1690.58     1644.55     39.23 o 
  -5   0   8     5705.00     5971.37     65.13 o 
  -4   0   8     2907.47     3052.35     48.90 o 
  -3   0   8    29139.39    28787.81    120.59 o 
  -1   0   8      707.61      854.79     49.19 o 
   0   0   8    92396.30    75088.91   2680.96 o 
   1   0   8     5801.68     4654.03     85.60 o 
   2   0   8     1704.74     1593.17     35.37 o 
   3   0   8     6483.95     5902.05     99.82 o 
   4   0   8      117.29      143.07     34.28 o 
   5   0   8     1018.31      990.14     30.16 o 
   6   0   8     4180.19     4004.04    144.25 o 
   7   0   8      304.17      315.16     50.87 o 
   8   0   8     1779.88     1702.12     95.97 o 
   9   0   8     4906.80     4672.43    281.48 o 
  10   0   8     1742.13     1621.17     76.00 o 
  11   0   8      174.39      166.54     30.02 o 
  12   0   8       32.22       39.32     25.54 o 
 -12   1   8        0.33        5.90     25.04 o 
 -11   1   8        0.90       34.00     41.55 o 
 -10   1   8     1551.95     1484.32     42.43 o 
  -9   1   8      472.95      412.47     37.08 o 
  -8   1   8       25.56       44.06     40.13 o 
  -7   1   8      270.16      260.86     32.93 o 
  -6   1   8      213.74      244.11     21.13 o 
  -5   1   8     2880.97     3042.62     40.14 o 
  -4   1   8    22488.19    24111.10   1173.49 o 
  -3   1   8      871.30      873.86     49.31 o 
  -2   1   8      994.75      987.03     66.37 o 
  -1   1   8    39610.04    37409.59   2753.58 o 
   0   1   8     1182.75     1060.59     54.15 o 
   1   1   8    11318.70     8976.03    318.68 o 
   2   1   8       15.32       15.57     21.40 o 
   3   1   8    11523.83    10621.43    313.76 o 
   4   1   8     9521.15     9390.21    197.21 o 
   5   1   8     1179.17     1209.31     33.75 o 
   6   1   8      140.33      196.87     24.94 o 
   7   1   8     2366.53     2418.01     85.04 o 
   8   1   8      622.90      612.19     40.58 o 
   9   1   8     1896.77     1904.32     35.38 o 
  10   1   8     1299.07     1244.53     38.07 o 
  11   1   8      328.06      316.92     25.82 o 
 -12   2   8       40.54       62.85     23.51 o 
 -11   2   8      209.20      199.49     25.31 o 
 -10   2   8       72.30      185.05     47.04 o 
  -9   2   8      307.41      347.60     30.64 o 
  -8   2   8      292.32      334.69     34.07 o 
  -7   2   8      296.90      348.44     72.40 o 
  -6   2   8      723.59      777.85     28.81 o 
  -5   2   8     1954.53     2059.43     73.38 o 
  -4   2   8     1132.28     1265.80     32.37 o 
  -3   2   8     1954.48     2149.68    174.81 o 
  -2   2   8      795.50      824.60     68.00 o 
  -1   2   8     1560.05     1536.64    107.67 o 
   0   2   8     9892.34     8442.20    511.31 o 
   1   2   8      676.22      719.22     23.85 o 
   2   2   8      839.88      809.83     48.88 o 
   3   2   8     1241.78     1107.25     49.27 o 
   4   2   8      367.32      356.45     20.48 o 
   5   2   8     1375.41     1341.62     33.19 o 
   6   2   8     1531.85     1565.12     30.99 o 
   7   2   8      593.27      609.95     20.21 o 
   8   2   8        9.18      128.27     23.92 o 
   9   2   8      954.53      876.23     41.82 o 
  10   2   8       59.69      124.45     24.37 o 
  11   2   8       38.84       72.06     25.19 o 
 -12   3   8       24.52       57.85     23.34 o 
 -11   3   8      223.76      317.59     64.61 o 
 -10   3   8       53.49       21.68     55.34 o 
  -9   3   8      185.05      228.06     39.63 o 
  -8   3   8       13.90       19.45     21.24 o 
  -7   3   8      279.97      339.84     19.78 o 
  -6   3   8       52.33       35.08     24.29 o 
  -5   3   8     1961.33     2292.63     67.35 o 
  -4   3   8        4.54       -4.98     19.05 o 
  -3   3   8        2.04       10.78     23.08 o 
  -2   3   8       86.88       67.04     27.17 o 
  -1   3   8     1175.83     1016.41    112.78 o 
   0   3   8       51.05       70.46     20.18 o 
   1   3   8      126.74      133.32     26.46 o 
   2   3   8      317.16      289.69     24.76 o 
   3   3   8        3.69       18.36     23.44 o 
   4   3   8       22.66       43.25     22.11 o 
   5   3   8       35.39       11.83     22.66 o 
   6   3   8      560.65      543.64     21.60 o 
   7   3   8      659.50      730.64     23.16 o 
   8   3   8       17.13       55.97     30.78 o 
   9   3   8       38.72        1.41     22.94 o 
  10   3   8       78.17      134.26     26.43 o 
  11   3   8      196.66      224.40     23.22 o 
 -11   4   8      396.07      287.01     57.72 o 
 -10   4   8      211.53      196.61     36.23 o 
  -9   4   8       93.93      112.11     25.14 o 
  -8   4   8        7.23       38.32     59.05 o 
  -7   4   8      281.30      315.35     20.36 o 
  -6   4   8       12.28       -3.47     42.60 o 
  -5   4   8     1141.73     1038.74     22.13 o 
  -4   4   8       13.28       38.76     27.09 o 
  -3   4   8     6987.87     7312.72    541.70 o 
  -2   4   8      396.73      409.62     78.18 o 
  -1   4   8      411.89      392.35     45.69 o 
   0   4   8     5739.28     4999.55    431.77 o 
   1   4   8     3584.30     2835.22     33.24 o 
   2   4   8      318.99      365.76     70.18 o 
   3   4   8     1761.77     1702.32    120.56 o 
   4   4   8       51.62       97.62     29.80 o 
   5   4   8      347.31      361.44     25.32 o 
   6   4   8      430.96      403.15     38.27 o 
   7   4   8      494.94      518.38     28.47 o 
   8   4   8      221.45      256.63     21.63 o 
   9   4   8      650.02      593.59     23.26 o 
  10   4   8      299.81      309.02     53.62 o 
  11   4   8      177.61      154.74     21.56 o 
 -11   5   8      190.33      166.35     30.26 o 
 -10   5   8      706.55      628.28     50.10 o 
  -9   5   8        8.39       13.41     29.08 o 
  -8   5   8        1.80       -4.69     22.38 o 
  -7   5   8       80.31       75.97     21.72 o 
  -6   5   8      192.56      207.93     24.13 o 
  -5   5   8      190.19      207.50     34.31 o 
  -4   5   8     4627.40     4636.01    357.60 o 
  -3   5   8        6.19       27.85     26.24 o 
  -2   5   8      309.06      366.21     33.73 o 
  -1   5   8    16957.31    15109.89   1376.18 o 
   0   5   8      286.22      235.19     31.08 o 
   1   5   8     3838.25     3277.02     38.39 o 
   2   5   8      177.30      150.52     26.38 o 
   3   5   8     2300.44     2028.20     91.83 o 
   4   5   8     1150.95     1142.39     28.42 o 
   5   5   8      241.05      284.45     74.36 o 
   6   5   8      451.71      421.10     23.29 o 
   7   5   8     1031.20     1035.98     54.42 o 
   8   5   8      434.69      500.27     43.18 o 
   9   5   8      940.14      840.19     39.19 o 
  10   5   8      398.19      414.15     24.27 o 
 -10   6   8      215.67      183.74     25.91 o 
  -9   6   8      436.63      537.14     27.47 o 
  -8   6   8       10.69       59.52     48.21 o 
  -7   6   8       68.77       51.38     20.06 o 
  -6   6   8       98.20      102.35     18.53 o 
  -5   6   8     1739.62     1667.23     60.01 o 
  -4   6   8      892.27      939.56     93.67 o 
  -3   6   8     3464.21     3499.37    380.80 o 
  -2   6   8     1032.66      983.59    128.61 o 
  -1   6   8      284.91      276.78     24.62 o 
   0   6   8     9851.21     8073.73    544.55 o 
   1   6   8      157.44      200.25     31.13 o 
   2   6   8       74.46       69.64     25.34 o 
   3   6   8     2064.41     1843.60     27.32 o 
   4   6   8      540.50      564.60     45.75 o 
   5   6   8      613.61      691.76     47.17 o 
   6   6   8     1155.51     1189.69     29.42 o 
   7   6   8        1.80       42.83     62.51 o 
   8   6   8       67.88      119.18     25.37 o 
   9   6   8      339.84      288.60     48.04 o 
  -9   7   8      266.67      215.87     21.71 o 
  -8   7   8      114.30       93.42     27.09 o 
  -7   7   8        0.46        6.38     24.90 o 
  -6   7   8        9.21       -2.98     33.31 o 
  -5   7   8      506.86      586.75     28.30 o 
  -4   7   8     2383.62     2391.73    238.74 o 
  -3   7   8       91.47       94.42     26.79 o 
  -2   7   8       50.38       65.46     49.22 o 
  -1   7   8     3584.87     2973.91    197.35 o 
   0   7   8      673.28      523.58    119.96 o 
   1   7   8     1510.55     1329.19     34.41 o 
   2   7   8      271.28      204.06     31.68 o 
   3   7   8      192.30      266.96     31.98 o 
   4   7   8      558.74      560.39     34.85 o 
   5   7   8      362.39      379.55     33.50 o 
   6   7   8       36.99       76.98     27.93 o 
   7   7   8        4.04       12.16     34.22 o 
   8   7   8        2.08        4.37     57.57 o 
   9   7   8      303.52      276.92     27.22 o 
  -8   8   8       13.20        8.89     25.24 o 
  -7   8   8        2.00       66.07     25.11 o 
  -6   8   8      125.64      142.93     24.96 o 
  -5   8   8      110.14      160.69     24.48 o 
  -4   8   8      199.29      169.66     28.01 o 
  -3   8   8       17.87       30.82     32.51 o 
  -2   8   8      131.29       73.35     47.09 o 
  -1   8   8      356.75      418.25     45.31 o 
   0   8   8     1350.55     1205.64     74.48 o 
   1   8   8      833.74      751.59     34.07 o 
   2   8   8      146.45      131.10     32.61 o 
   3   8   8      110.98      104.05     84.52 o 
   4   8   8      127.89      200.32     54.12 o 
   5   8   8      633.58      639.93     81.18 o 
   6   8   8      106.27       99.63     24.41 o 
   7   8   8       61.38       76.62     24.67 o 
   8   8   8       27.67      173.84     35.71 o 
  -7   9   8        1.05       -1.37     23.20 o 
  -6   9   8       15.15       13.01     25.23 o 
  -5   9   8      138.91      202.28     25.96 o 
  -4   9   8       28.62       18.42     28.48 o 
  -3   9   8      428.03      364.75     42.36 o 
  -2   9   8       12.43      -14.62     40.04 o 
  -1   9   8      183.47      210.45     46.13 o 
   0   9   8        5.02      -11.84     26.75 o 
   1   9   8      130.76      175.02     33.71 o 
   2   9   8      139.80      147.18     33.42 o 
   3   9   8        0.49      -11.07     24.17 o 
   4   9   8       73.47       44.04     28.24 o 
   5   9   8       24.06       80.46     55.04 o 
   6   9   8       53.03        8.44     33.70 o 
  -5  10   8       53.52      102.40     27.58 o 
  -4  10   8        1.85       32.19     25.57 o 
  -3  10   8       93.04      124.42     38.52 o 
  -2  10   8      163.05      126.18     44.46 o 
  -1  10   8       85.60      179.97     49.49 o 
   0  10   8      218.64      262.18     49.20 o 
   1  10   8      165.15      176.69     47.87 o 
   2  10   8       28.87       22.06     35.30 o 
   3  10   8       64.22       51.23     45.82 o 
   4  10   8       29.16        7.08     30.21 o 
 -12   1   9      185.63      215.09    113.64 o 
 -11   1   9      416.28      441.79     74.92 o 
 -10   1   9      461.06      426.89     61.30 o 
  -9   1   9      204.07      163.01     27.84 o 
  -8   1   9       44.96       18.47     23.58 o 
  -7   1   9      181.77      248.90     48.61 o 
  -6   1   9       92.68      140.25     23.32 o 
  -5   1   9       21.94       34.49     76.09 o 
  -4   1   9       27.78       71.21     27.32 o 
  -3   1   9     6930.98     7880.12     73.81 o 
  -2   1   9     1583.54     1563.55     36.30 o 
  -1   1   9     8912.88     8520.61    424.66 o 
   0   1   9     3207.99     2728.91    125.62 o 
   1   1   9       91.15       95.00     19.47 o 
   2   1   9    16306.33    13361.53    369.46 o 
   3   1   9      286.17      316.73     18.15 o 
   4   1   9      428.42      403.59     23.15 o 
   5   1   9      126.77      144.49     32.50 o 
   6   1   9      644.85      598.13     21.40 o 
   7   1   9      638.19      636.72     24.61 o 
   8   1   9      867.82      883.39     35.30 o 
   9   1   9       82.75       73.38     37.39 o 
  10   1   9        6.57       36.57     26.54 o 
  11   1   9       99.55      151.36     25.35 o 
 -12   2   9      779.98      571.24     38.41 o 
 -11   2   9      444.60      427.40     21.34 o 
 -10   2   9        6.89        0.36     43.79 o 
  -9   2   9      144.89      197.49     54.81 o 
  -8   2   9     3845.84     3764.39    121.78 o 
  -7   2   9     1649.49     1528.17     24.18 o 
  -6   2   9     1356.69     1380.49     49.17 o 
  -5   2   9      446.88      523.42     22.24 o 
  -4   2   9     1440.25     1522.04     49.73 o 
  -3   2   9      886.96      929.78    115.86 o 
  -2   2   9    34323.50    33552.97   3496.72 o 
  -1   2   9       52.38       61.49     22.24 o 
   0   2   9     8511.53     7306.89    281.63 o 
   1   2   9    25129.50    20802.93   1065.99 o 
   2   2   9     6823.34     6034.06    269.24 o 
   3   2   9     8314.07     7584.03    322.25 o 
   4   2   9     2010.67     1902.27     84.55 o 
   5   2   9      185.07      191.71     22.67 o 
   6   2   9     1841.13     1835.97     44.51 o 
   7   2   9     1332.29     1358.72     49.07 o 
   8   2   9        5.24       87.71     29.34 o 
   9   2   9      303.77      347.86     62.12 o 
  10   2   9      183.80      205.66     20.83 o 
  11   2   9      585.64      493.56     23.79 o 
 -12   3   9      564.18      497.07     27.42 o 
 -11   3   9      627.88      592.92     47.49 o 
 -10   3   9      563.81      600.70     21.36 o 
  -9   3   9     1407.08     1280.11     27.15 o 
  -8   3   9       52.17      -19.89     19.89 o 
  -7   3   9      677.01      705.83     24.65 o 
  -6   3   9      716.06      818.25     26.00 o 
  -5   3   9     1100.33     1150.66     74.72 o 
  -4   3   9       99.69      123.49     23.60 o 
  -3   3   9     9442.13     9341.79    905.85 o 
  -2   3   9     6080.05     6083.82    863.85 o 
  -1   3   9    14414.84    12628.82   1350.71 o 
   0   3   9     2459.12     2188.71    131.98 o 
   1   3   9      856.01      807.25     24.22 o 
   2   3   9    36963.34    31137.64    192.61 o 
   3   3   9        6.46       15.37     18.38 o 
   4   3   9       23.19       -5.33     19.90 o 
   5   3   9      381.20      368.04     24.30 o 
   6   3   9      355.90      370.46     31.07 o 
   7   3   9     3571.12     3491.20    141.33 o 
   8   3   9     2014.76     2036.00     75.22 o 
   9   3   9       66.54       53.71     23.76 o 
  10   3   9        0.99       -9.38     24.84 o 
  11   3   9      457.21      383.87     21.98 o 
 -11   4   9      638.46      648.13     40.99 o 
 -10   4   9        3.80      112.72     53.66 o 
  -9   4   9        4.42      -31.01     39.24 o 
  -8   4   9     2573.98     2655.55     32.80 o 
  -7   4   9      132.59      187.77     78.18 o 
  -6   4   9      317.48      285.30     30.02 o 
  -5   4   9       14.80       48.14     21.44 o 
  -4   4   9        3.91       25.60     24.71 o 
  -3   4   9       12.75       38.60     26.15 o 
  -2   4   9    15184.21    14237.20   2650.51 o 
  -1   4   9     1326.54     1181.21    134.09 o 
   0   4   9     2145.56     1965.53    186.53 o 
   1   4   9     9473.44     8008.98    831.37 o 
   2   4   9       33.23       36.76     24.45 o 
   3   4   9     3650.79     3176.99    598.38 o 
   4   4   9      558.82      537.75     30.61 o 
   5   4   9     1785.42     1704.36     72.21 o 
   6   4   9     1310.17     1289.17     51.13 o 
   7   4   9      433.54      440.90     21.70 o 
   8   4   9        1.05       -0.67     20.65 o 
   9   4   9      399.56      351.86     25.91 o 
  10   4   9       16.18       14.09     25.15 o 
 -11   5   9       99.16      100.59     23.60 o 
 -10   5   9        1.24       71.15     25.07 o 
  -9   5   9      475.02      358.65     25.76 o 
  -8   5   9       23.25      146.23     25.18 o 
  -7   5   9      281.06      289.91     37.28 o 
  -6   5   9      935.31     1064.24     72.04 o 
  -5   5   9     1065.59     1116.82     23.71 o 
  -4   5   9      605.13      668.37     51.92 o 
  -3   5   9      551.47      546.31     40.02 o 
  -2   5   9       21.94       20.42     31.22 o 
  -1   5   9     1102.55      947.95     84.18 o 
   0   5   9      126.59       82.11     22.85 o 
   1   5   9     1110.27      995.44     73.02 o 
   2   5   9     1434.97     1245.73     28.27 o 
   3   5   9        8.57       26.29     24.39 o 
   4   5   9        0.70      -16.98     30.10 o 
   5   5   9      282.56      334.98     41.25 o 
   6   5   9       82.16       89.66     26.84 o 
   7   5   9      278.97      259.26     22.25 o 
   8   5   9      119.73      187.31     26.50 o 
   9   5   9      555.29      475.24     23.73 o 
  10   5   9       17.55       41.37     23.38 o 
 -10   6   9       43.57       37.75     22.91 o 
  -9   6   9      179.39      179.34     23.11 o 
  -8   6   9       70.47      103.42     22.37 o 
  -7   6   9        1.85       33.54     24.15 o 
  -6   6   9       30.91        8.15     19.41 o 
  -5   6   9        6.23       19.00     37.38 o 
  -4   6   9      113.85      113.46     21.69 o 
  -3   6   9      271.81      269.99     62.81 o 
  -2   6   9      229.90      170.40     37.93 o 
  -1   6   9      397.14      357.73     35.88 o 
   0   6   9     2142.57     1791.43     97.15 o 
   1   6   9       76.39      108.75     35.69 o 
   2   6   9       91.77       30.74     27.72 o 
   3   6   9      213.00      217.85     25.59 o 
   4   6   9      840.93      807.05     33.01 o 
   5   6   9      407.69      398.35     24.14 o 
   6   6   9      342.33      371.03     65.49 o 
   7   6   9       16.17       21.18     25.21 o 
   8   6   9       20.38        4.62     30.53 o 
   9   6   9        4.81      -26.48     26.48 o 
  -9   7   9       24.47       17.65     29.78 o 
  -8   7   9       95.68       99.45     20.63 o 
  -7   7   9       33.57       55.01     22.45 o 
  -6   7   9      109.09      163.25     28.28 o 
  -5   7   9       13.06       58.36     21.62 o 
  -4   7   9      157.96      206.19     24.41 o 
  -3   7   9      298.57      286.71     27.71 o 
  -2   7   9      277.82      284.08     51.74 o 
  -1   7   9      495.93      431.39     92.73 o 
   0   7   9     1268.20     1080.67     65.28 o 
   1   7   9        2.63      -30.95     30.95 o 
   2   7   9     1697.15     1583.35     43.31 o 
   3   7   9      151.44      148.77     37.02 o 
   4   7   9      201.86      199.48     27.09 o 
   5   7   9        2.61      -33.57     33.57 o 
   6   7   9       46.99      120.44     34.50 o 
   7   7   9       47.21       95.77     28.33 o 
   8   7   9      144.12      270.04     35.27 o 
  -8   8   9      216.92      184.07     26.83 o 
  -7   8   9       22.26       50.50     22.19 o 
  -6   8   9       51.85       62.29     27.33 o 
  -5   8   9       52.88      102.89     25.60 o 
  -4   8   9       58.49       61.25     24.42 o 
  -3   8   9      176.92      215.26     35.59 o 
  -2   8   9     1670.07     1379.72    104.91 o 
  -1   8   9       28.78      164.62     44.49 o 
   0   8   9      463.68      491.12     28.09 o 
   1   8   9     2109.65     1981.22     80.09 o 
   2   8   9       88.83       89.53     33.23 o 
   3   8   9      834.91      744.11     46.11 o 
   4   8   9       92.47      128.62     58.78 o 
   5   8   9       43.96       98.16     58.05 o 
   6   8   9       35.08       68.87     28.21 o 
   7   8   9       21.89      121.46     34.37 o 
  -7   9   9      137.29      127.60     23.94 o 
  -6   9   9       70.80       77.98     31.63 o 
  -5   9   9       57.95       34.94     25.10 o 
  -4   9   9       13.96       27.40     32.14 o 
  -3   9   9      653.46      499.95     71.31 o 
  -2   9   9        6.55       57.28     44.22 o 
  -1   9   9     1128.41      994.98     50.92 o 
   0   9   9      139.14       80.35     56.62 o 
   1   9   9       16.11      -13.60     27.31 o 
   2   9   9      286.23      330.81     35.07 o 
   3   9   9        2.32       51.28     33.58 o 
   4   9   9      134.20      109.92     46.46 o 
   5   9   9       81.43       70.01     35.38 o 
   6   9   9        0.60      -45.75     45.75 o 
  -5  10   9       14.90      -11.84     41.91 o 
  -4  10   9      134.17      140.50     31.55 o 
  -3  10   9        2.38      -54.36     58.56 o 
  -2  10   9      257.69      200.97     50.17 o 
  -1  10   9       74.12      112.14     48.65 o 
   0  10   9       44.89       45.52     35.29 o 
   1  10   9      322.90      366.50     34.75 o 
   2  10   9        0.35      -25.73     36.04 o 
   3  10   9      291.73      270.31     35.96 o 
   4  10   9       33.03        8.35     38.45 o 
 -12   0  10      116.17      118.47     35.66 o 
 -11   0  10     1051.79      784.18     38.86 o 
 -10   0  10     1260.69     1243.75     38.10 o 
  -9   0  10     3162.48     2888.64     43.78 o 
  -8   0  10      597.77      611.56     36.19 o 
  -7   0  10     4841.07     4702.96     49.33 o 
  -6   0  10        3.24      115.44     45.75 o 
  -5   0  10     3372.95     3204.35     45.77 o 
  -4   0  10     8127.17     8086.26     70.26 o 
  -3   0  10     7342.29     6714.57     60.35 o 
  -2   0  10      640.71      685.92     47.44 o 
  -1   0  10    23468.70    22946.37    108.82 o 
   0   0  10      119.41      180.67     24.36 o 
   1   0  10    39518.09    32142.42   1909.52 o 
   2   0  10      224.80      151.23     48.86 o 
   3   0  10      596.02      473.60     43.47 o 
   4   0  10    18036.47    16883.90    721.93 o 
   5   0  10     1421.74     1546.67    139.05 o 
   6   0  10      356.57      322.45     57.44 o 
   7   0  10      283.19      307.08     80.47 o 
   8   0  10       39.43      100.51     62.29 o 
   9   0  10      311.42      378.33     34.72 o 
  10   0  10     1359.98     1294.43     83.65 o 
  11   0  10        9.02       65.03    122.05 o 
 -12   1  10       73.24       86.33     36.33 o 
 -11   1  10      231.64      241.66     29.22 o 
 -10   1  10     1389.92     1212.98     36.47 o 
  -9   1  10     3002.01     2954.80     56.78 o 
  -8   1  10      262.03      274.17     49.75 o 
  -7   1  10      509.76      468.78     41.99 o 
  -6   1  10     2701.36     2908.49    199.81 o 
  -5   1  10      487.61      572.02     42.54 o 
  -4   1  10     1153.70     1285.24     40.90 o 
  -3   1  10     1166.31     1184.94     49.34 o 
  -2   1  10      247.82      231.83     46.04 o 
  -1   1  10      823.88      754.68     33.41 o 
   0   1  10    28836.09    24456.20    997.54 o 
   1   1  10     3136.39     2734.47     74.40 o 
   2   1  10      764.93      635.07     20.46 o 
   3   1  10    18021.40    16741.73    588.93 o 
   4   1  10      134.66      140.95     20.21 o 
   5   1  10    11791.04    11606.17    479.79 o 
   6   1  10      401.21      426.09     19.86 o 
   7   1  10      733.41      776.45     58.78 o 
   8   1  10      508.00      500.70     31.67 o 
   9   1  10      190.01      150.38     22.60 o 
  10   1  10      169.40      221.09     20.63 o 
  11   1  10      738.37      675.56     34.19 o 
 -12   2  10        0.87       -7.41     33.43 o 
 -11   2  10        3.48      -57.18     57.18 o 
 -10   2  10      500.82      472.84     24.25 o 
  -9   2  10      177.12      176.80     28.91 o 
  -8   2  10       89.83      174.65     24.02 o 
  -7   2  10      593.07      565.77     24.44 o 
  -6   2  10       27.02       80.57     75.40 o 
  -5   2  10      426.98      423.04     27.81 o 
  -4   2  10     2119.29     2081.53    178.80 o 
  -3   2  10     2606.88     2607.82    145.90 o 
  -2   2  10      623.17      672.73     69.07 o 
  -1   2  10     3468.08     3337.23    286.17 o 
   0   2  10     1268.27     1020.42     58.63 o 
   1   2  10     3802.02     2893.15    413.57 o 
   2   2  10      317.82      279.29     22.15 o 
   3   2  10       10.35       60.66     19.11 o 
   4   2  10     7477.04     6887.21    264.56 o 
   5   2  10        5.91        8.37     18.17 o 
   6   2  10       14.18       73.17     20.56 o 
   7   2  10        0.85       16.98     23.41 o 
   8   2  10        2.78       -2.01     24.12 o 
   9   2  10      370.53      331.04     20.55 o 
  10   2  10      374.51      369.67     23.14 o 
  11   2  10       13.09       37.62     27.62 o 
 -11   3  10        1.39       30.77     36.14 o 
 -10   3  10        2.17       -2.23     43.26 o 
  -9   3  10      119.01      111.04     22.03 o 
  -8   3  10       18.42       20.06     37.75 o 
  -7   3  10      862.23      910.67     33.27 o 
  -6   3  10       39.85      129.23     81.83 o 
  -5   3  10       73.58      123.79     27.02 o 
  -4   3  10        3.93        0.31     27.24 o 
  -3   3  10      108.77      139.73     26.49 o 
  -2   3  10      382.21      405.75     32.71 o 
  -1   3  10     2777.26     2421.37    201.48 o 
   0   3  10        0.09       23.31     19.17 o 
   1   3  10      479.81      446.15     26.68 o 
   2   3  10        2.87      -17.17     20.16 o 
   3   3  10      699.12      606.26     32.63 o 
   4   3  10       36.77       30.19     21.82 o 
   5   3  10      295.01      307.80     31.93 o 
   6   3  10      207.08      260.96     43.19 o 
   7   3  10       97.23      123.64     23.49 o 
   8   3  10       28.91       27.53     40.28 o 
   9   3  10       38.77       20.79     21.78 o 
  10   3  10       66.28       42.84     22.41 o 
  11   3  10       45.31       47.28     31.75 o 
 -11   4  10      476.71      504.67     35.92 o 
 -10   4  10      203.92      244.21     26.19 o 
  -9   4  10      424.44      384.52     31.29 o 
  -8   4  10      139.15      109.82     28.26 o 
  -7   4  10     1227.01     1198.26     24.64 o 
  -6   4  10      137.04      140.68     21.01 o 
  -5   4  10      108.97      140.02     19.38 o 
  -4   4  10     1297.08     1425.66    198.81 o 
  -3   4  10     1022.92      945.75    138.47 o 
  -2   4  10     1487.92     1502.78    287.87 o 
  -1   4  10     1276.86     1038.29    215.74 o 
   0   4  10       11.09       22.48     20.32 o 
   1   4  10     8851.93     7815.94    689.33 o 
   2   4  10     1240.62     1113.86     83.86 o 
   3   4  10      310.61      176.22     65.42 o 
   4   4  10      747.00      717.36     41.75 o 
   5   4  10      858.68      822.79     64.98 o 
   6   4  10      238.22      190.09     21.39 o 
   7   4  10      380.92      367.68     36.82 o 
   8   4  10        8.39       57.29     20.87 o 
   9   4  10        4.57       16.11     21.75 o 
  10   4  10      409.96      439.04     34.19 o 
 -11   5  10       19.75        9.94     26.41 o 
 -10   5  10      436.29      436.21     38.26 o 
  -9   5  10      577.09      664.52     30.08 o 
  -8   5  10       41.56       90.21     24.74 o 
  -7   5  10      215.79      262.44     37.89 o 
  -6   5  10     1532.03     1548.62     45.13 o 
  -5   5  10       73.17       95.07     18.99 o 
  -4   5  10      208.70      232.02     41.94 o 
  -3   5  10      306.22      261.90     97.90 o 
  -2   5  10      679.31      571.37    122.13 o 
  -1   5  10     2076.65     1880.89    339.92 o 
   0   5  10    10888.86     9439.35    747.42 o 
   1   5  10      585.10      621.24     31.40 o 
   2   5  10     1900.83     1508.77     29.01 o 
   3   5  10     4018.66     3670.33     34.48 o 
   4   5  10      308.15      330.26     53.82 o 
   5   5  10     3220.98     3146.91    120.15 o 
   6   5  10        8.25       31.94     21.75 o 
   7   5  10      363.51      421.08     25.12 o 
   8   5  10      271.96      350.91     44.38 o 
   9   5  10        9.28       49.52     28.86 o 
  10   5  10      131.73       94.74     23.66 o 
 -10   6  10      772.18      688.21     47.57 o 
  -9   6  10      396.59      418.26     30.98 o 
  -8   6  10      132.72      206.95     22.99 o 
  -7   6  10      307.58      286.12     25.10 o 
  -6   6  10       65.49       52.95     21.75 o 
  -5   6  10       54.00       88.47     22.37 o 
  -4   6  10      815.61      725.07     55.02 o 
  -3   6  10     1136.97     1031.22    203.89 o 
  -2   6  10       87.73       90.19     25.15 o 
  -1   6  10     2306.36     2110.58    173.90 o 
   0   6  10      267.34      264.82     31.58 o 
   1   6  10     5377.52     4750.80     42.01 o 
   2   6  10      596.67      514.63     26.37 o 
   3   6  10        3.18       11.77     30.69 o 
   4   6  10     5216.85     4946.11     38.20 o 
   5   6  10       95.51      129.08     42.37 o 
   6   6  10      297.56      305.15     43.59 o 
   7   6  10        4.28       47.00     31.20 o 
   8   6  10       56.06       44.24     31.12 o 
   9   6  10       32.24       59.84     40.52 o 
  -9   7  10      234.29      234.70     21.75 o 
  -8   7  10        9.45      107.51     26.08 o 
  -7   7  10       13.79      -22.09     22.09 o 
  -6   7  10     1137.20     1133.09     82.16 o 
  -5   7  10      593.35      663.02     37.13 o 
  -4   7  10      261.93      299.04     28.05 o 
  -3   7  10      328.99      358.97     36.17 o 
  -2   7  10      106.58      158.49     32.19 o 
  -1   7  10      318.25      373.66     31.54 o 
   0   7  10     1280.02     1060.71    138.82 o 
   1   7  10      642.07      639.24     54.67 o 
   2   7  10      771.70      688.77     24.51 o 
   3   7  10      276.34      308.28     26.84 o 
   4   7  10        1.23       67.92     55.70 o 
   5   7  10      988.53      945.75    115.40 o 
   6   7  10        8.92       70.74     34.20 o 
   7   7  10       27.90      -28.01     28.01 o 
   8   7  10      130.09      118.37     96.58 o 
  -8   8  10        5.10       34.05     25.85 o 
  -7   8  10        0.26       58.40     30.20 o 
  -6   8  10        1.93       -2.63     20.24 o 
  -5   8  10       44.92       91.51     21.80 o 
  -4   8  10       68.30       88.07     34.48 o 
  -3   8  10        5.39       34.86     27.91 o 
  -2   8  10      156.53      155.74     52.26 o 
  -1   8  10      346.49      318.53     32.61 o 
   0   8  10      294.79      318.87     52.13 o 
   1   8  10       19.18       37.77     33.24 o 
   2   8  10      209.43      251.37     27.02 o 
   3   8  10      289.74      264.98     50.47 o 
   4   8  10      661.63      655.38     65.83 o 
   5   8  10      185.62      182.68     34.40 o 
   6   8  10        5.15       10.53     28.69 o 
   7   8  10        0.77        1.03     51.28 o 
  -6   9  10       22.48       34.57     25.50 o 
  -5   9  10       95.23      144.19     28.98 o 
  -4   9  10        9.63       54.45     33.85 o 
  -3   9  10       42.88       87.50     36.39 o 
  -2   9  10        3.40       68.96     45.39 o 
  -1   9  10      383.40      360.17     48.38 o 
   0   9  10        5.15      -12.35     52.46 o 
   1   9  10       61.83      134.50     33.79 o 
   2   9  10        2.79       96.51     33.24 o 
   3   9  10        5.99       31.73     27.78 o 
   4   9  10        0.28       29.23     34.21 o 
   5   9  10        0.66       23.12     28.83 o 
  -4  10  10        0.09        8.23     27.47 o 
  -3  10  10       11.84       57.71     40.69 o 
  -2  10  10      111.12      151.48     49.37 o 
  -1  10  10       93.59      165.97     50.09 o 
   0  10  10       11.08      -10.58     49.24 o 
   1  10  10      138.53      159.13     45.46 o 
   2  10  10      115.41       87.15     46.39 o 
   3  10  10        5.16       26.10     33.13 o 
 -12   1  11      173.98      194.20     36.37 o 
 -11   1  11      166.12      131.91     28.98 o 
 -10   1  11      306.25      299.57     35.12 o 
  -9   1  11      435.50      463.08     41.92 o 
  -8   1  11     1029.98     1029.00     90.04 o 
  -7   1  11      555.55      508.24     28.49 o 
  -6   1  11     1420.92     1456.97     35.47 o 
  -5   1  11      453.69      495.57     39.31 o 
  -4   1  11        2.53      -13.74     35.98 o 
  -3   1  11       24.93       -7.62     55.83 o 
  -2   1  11      317.77      326.73     31.81 o 
  -1   1  11     1030.02      990.34     53.58 o 
   0   1  11     1304.71     1139.31     23.42 o 
   1   1  11     5515.69     4733.50    207.04 o 
   2   1  11     3306.40     2783.48     39.10 o 
   3   1  11     7628.18     6706.63    269.69 o 
   4   1  11       69.75       69.91     19.70 o 
   5   1  11        3.14      -10.44     23.58 o 
   6   1  11     6166.66     5978.44    219.02 o 
   7   1  11       44.66       26.07     31.15 o 
   8   1  11      107.38      112.85     18.41 o 
   9   1  11      171.22      215.33     20.39 o 
  10   1  11       40.21       77.12     27.99 o 
  11   1  11       83.12       89.89     21.20 o 
 -12   2  11       28.15       74.37     36.35 o 
 -11   2  11      852.58      733.47     38.60 o 
 -10   2  11      563.47      692.19     35.70 o 
  -9   2  11      643.94      546.63     29.58 o 
  -8   2  11     3414.52     3178.09     36.82 o 
  -7   2  11     2281.84     2355.33     33.80 o 
  -6   2  11      914.86      962.34     50.72 o 
  -5   2  11        7.11      -19.25     33.14 o 
  -4   2  11     5997.65     6194.81    295.92 o 
  -3   2  11     2162.04     2202.51     60.96 o 
  -2   2  11      662.47      662.14     33.40 o 
  -1   2  11     3997.12     3430.20    198.25 o 
   0   2  11     4085.24     3628.44     95.69 o 
   1   2  11      476.08      373.92     25.94 o 
   2   2  11    18797.04    16035.57    586.94 o 
   3   2  11       16.78       19.78     19.35 o 
   4   2  11     6908.70     6351.50    308.88 o 
   5   2  11     3596.90     3452.30    149.26 o 
   6   2  11      254.81      254.61     19.54 o 
   7   2  11      878.48      940.40     39.11 o 
   8   2  11        7.25       25.36     29.97 o 
   9   2  11       95.69      153.38     33.62 o 
  10   2  11       11.56        8.23     20.51 o 
  11   2  11      453.23      406.59     26.53 o 
 -11   3  11      300.84      304.57     25.73 o 
 -10   3  11      706.83      757.60     30.09 o 
  -9   3  11      826.16      798.73     29.14 o 
  -8   3  11     2747.25     2580.21    155.34 o 
  -7   3  11     2446.36     2509.08     54.38 o 
  -6   3  11     2425.48     2501.27     30.34 o 
  -5   3  11      832.29      843.28     28.88 o 
  -4   3  11      124.21      179.19     38.43 o 
  -3   3  11      955.14      924.19     71.13 o 
  -2   3  11     2295.84     2250.37    311.63 o 
  -1   3  11     5426.82     5014.89    369.74 o 
   0   3  11     1591.96     1349.44     48.14 o 
   1   3  11     7517.87     6654.52    224.07 o 
   2   3  11     4119.04     3740.82    644.60 o 
   3   3  11    14300.64    13215.31    761.90 o 
   4   3  11        0.14        7.03     19.27 o 
   5   3  11      105.89      164.05     25.49 o 
   6   3  11    10025.51     9816.17    467.00 o 
   7   3  11      135.97      137.79     34.95 o 
   8   3  11        2.01       50.75     21.13 o 
   9   3  11      350.89      394.05     20.85 o 
  10   3  11      105.73       77.89     34.31 o 
 -11   4  11      529.59      418.60     24.13 o 
 -10   4  11       27.16       10.70     22.51 o 
  -9   4  11       91.64       56.73     54.22 o 
  -8   4  11      494.60      560.39     25.73 o 
  -7   4  11     1169.47     1242.37     35.70 o 
  -6   4  11      564.74      601.31     48.99 o 
  -5   4  11        7.28       29.58     18.73 o 
  -4   4  11     2472.49     2469.49    241.87 o 
  -3   4  11     1979.71     2094.88    311.39 o 
  -2   4  11      308.48      368.22     32.20 o 
  -1   4  11     3231.92     3178.61    308.20 o 
   0   4  11      271.28      292.65     21.10 o 
   1   4  11      761.84      788.66     35.52 o 
   2   4  11    11587.77    10528.36    795.32 o 
   3   4  11     1903.93     1666.11    147.58 o 
   4   4  11     1128.08     1159.17     59.44 o 
   5   4  11     1638.08     1580.16     96.10 o 
   6   4  11      119.03      168.20     23.01 o 
   7   4  11     1925.68     1822.71    103.81 o 
   8   4  11      165.05      183.91     23.22 o 
   9   4  11      110.69      170.61     21.98 o 
  10   4  11       39.95       26.57     54.94 o 
 -10   5  11        4.47       17.87     30.94 o 
  -9   5  11        0.12       31.77     47.81 o 
  -8   5  11      257.16      316.55     35.26 o 
  -7   5  11      742.15      850.34     46.55 o 
  -6   5  11      344.97      352.15     48.89 o 
  -5   5  11        0.77       53.54     27.97 o 
  -4   5  11      172.33      227.90     32.73 o 
  -3   5  11      885.22      850.13    151.69 o 
  -2   5  11      500.64      496.13     93.23 o 
  -1   5  11     3450.97     3217.53    309.52 o 
   0   5  11       66.86       52.94     25.60 o 
   1   5  11      186.63      166.89     33.11 o 
   2   5  11       60.35       61.94     21.15 o 
   3   5  11     1978.96     1757.13     30.31 o 
   4   5  11      139.04       73.76     35.81 o 
   5   5  11      194.93      205.25     23.26 o 
   6   5  11      702.98      650.38     30.96 o 
   7   5  11      164.15      180.87     27.03 o 
   8   5  11        4.06       72.05     26.31 o 
   9   5  11       11.76        7.61     23.40 o 
 -10   6  11       55.20       43.04     32.68 o 
  -9   6  11        3.74       16.57     34.99 o 
  -8   6  11      339.99      369.29     42.86 o 
  -7   6  11       77.98      147.79     24.59 o 
  -6   6  11       32.86       39.10     29.16 o 
  -5   6  11       27.64       60.21     23.56 o 
  -4   6  11       17.26       16.88     31.85 o 
  -3   6  11       30.09       16.58     26.30 o 
  -2   6  11      122.28       76.51     47.15 o 
  -1   6  11      277.79      258.30     28.42 o 
   0   6  11        6.33       46.82     25.37 o 
   1   6  11      249.59      209.25     25.85 o 
   2   6  11       42.14      111.56     22.03 o 
   3   6  11     1088.96      914.36     25.01 o 
   4   6  11     1191.31     1185.28     29.78 o 
   5   6  11       63.31       67.02     54.33 o 
   6   6  11       27.17       23.96     33.36 o 
   7   6  11      202.17      229.07     34.28 o 
   8   6  11      172.79      153.90     31.97 o 
   9   6  11      108.27       99.50     26.69 o 
  -9   7  11      361.97      456.07     39.58 o 
  -8   7  11      107.70      128.92     34.52 o 
  -7   7  11       96.63      102.05     25.93 o 
  -6   7  11      321.89      389.71     20.80 o 
  -5   7  11       18.87       83.01     36.91 o 
  -4   7  11       15.79       60.61     33.16 o 
  -3   7  11      249.35      209.63     28.98 o 
  -2   7  11       22.68       61.53     34.98 o 
  -1   7  11        7.65       88.04     31.77 o 
   0   7  11      163.89       87.17     31.14 o 
   1   7  11      185.35      293.66     38.37 o 
   2   7  11      495.96      545.09     27.79 o 
   3   7  11     1616.54     1509.37     30.06 o 
   4   7  11      360.92      299.48     27.90 o 
   5   7  11        5.12       86.84     26.16 o 
   6   7  11      334.96      324.66     28.40 o 
   7   7  11       11.98      -26.36     27.72 o 
   8   7  11       62.41       79.77     35.50 o 
  -8   8  11      282.61      266.51     32.98 o 
  -7   8  11      240.01      254.95     26.11 o 
  -6   8  11       18.42       50.14     25.24 o 
  -5   8  11      122.66      183.76     28.50 o 
  -4   8  11       92.49       66.17     35.78 o 
  -3   8  11      153.67      163.81     28.89 o 
  -2   8  11       58.60       31.68     22.60 o 
  -1   8  11      334.56      375.13     46.03 o 
   0   8  11        2.11       37.82     29.25 o 
   1   8  11      335.22      355.07     47.68 o 
   2   8  11      863.85      776.83     34.75 o 
   3   8  11      103.95       87.40     72.22 o 
   4   8  11      703.46      647.14     34.91 o 
   5   8  11      286.35      281.73     49.42 o 
   6   8  11       14.38       69.89     27.69 o 
   7   8  11      176.12      222.94     64.38 o 
  -6   9  11        2.23       42.11     29.47 o 
  -5   9  11       62.00       51.44     29.41 o 
  -4   9  11       78.99       38.54     35.29 o 
  -3   9  11      142.26      155.05     29.75 o 
  -2   9  11      481.18      473.85     49.17 o 
  -1   9  11      238.33      228.51     47.10 o 
   0   9  11      229.51      287.00     55.55 o 
   1   9  11       25.40       19.86     33.65 o 
   2   9  11      238.51      170.47     34.39 o 
   3   9  11     1711.86     1672.88    131.14 o 
   4   9  11       26.19       89.72     27.30 o 
   5   9  11       31.96        0.69     38.21 o 
  -4  10  11        5.90       14.07     64.45 o 
  -3  10  11       17.31      -11.75     38.99 o 
  -2  10  11       15.04       35.59     49.66 o 
  -1  10  11        6.86       75.57     33.79 o 
   0  10  11       47.13       70.41     50.45 o 
   1  10  11        0.03      -24.93     24.93 o 
   2  10  11      371.03      388.90     75.66 o 
 -12   0  12        1.70       46.90     50.62 o 
 -11   0  12        2.09       39.38     48.76 o 
 -10   0  12     1083.10      840.21     37.06 o 
  -9   0  12      426.34      530.17     48.74 o 
  -8   0  12     1874.65     1878.65     40.28 o 
  -7   0  12     3111.34     3101.72     54.90 o 
  -6   0  12     7611.65     7311.71     56.89 o 
  -5   0  12    13513.54    12932.84     80.37 o 
  -4   0  12     1039.93     1033.51     48.98 o 
  -3   0  12      875.29      918.35     48.54 o 
  -2   0  12     1257.64     1286.73     48.68 o 
  -1   0  12     1730.53     1550.84     48.53 o 
   0   0  12     5588.19     4611.77    381.58 o 
   1   0  12    21622.38    19330.56   1041.11 o 
   2   0  12     9395.72     8148.69    398.53 o 
   3   0  12     1596.88     1528.24    124.94 o 
   4   0  12       29.73       56.73     31.86 o 
   5   0  12    12038.54    11666.15    687.78 o 
   6   0  12        7.34       10.96     25.49 o 
   7   0  12      308.21      348.63     33.51 o 
   8   0  12     2238.39     2153.64    184.54 o 
   9   0  12       63.44       77.87     34.29 o 
  10   0  12       18.76       21.24     35.85 o 
  11   0  12       70.10       85.56     37.18 o 
 -12   1  12      103.76      102.52     25.83 o 
 -11   1  12       36.78      -13.94     31.24 o 
 -10   1  12      377.95      380.36     34.88 o 
  -9   1  12     3478.49     3413.20     69.51 o 
  -8   1  12      929.98      937.13     40.16 o 
  -7   1  12        2.54       12.71     22.85 o 
  -6   1  12     2088.27     2009.88     28.47 o 
  -5   1  12     7011.46     6649.80     69.39 o 
  -4   1  12      762.12      763.08     34.03 o 
  -3   1  12       10.72       61.27     22.05 o 
  -2   1  12     3461.53     3572.81    298.73 o 
  -1   1  12      327.49      334.51     28.98 o 
   0   1  12     2675.06     2502.70     71.17 o 
   1   1  12     3680.31     3114.94     87.53 o 
   2   1  12      538.02      431.93     29.50 o 
   3   1  12     3358.56     2927.62    117.87 o 
   4   1  12    23655.26    21435.84    815.65 o 
   5   1  12      529.89      559.87     56.84 o 
   6   1  12      627.91      678.96     32.47 o 
   7   1  12      456.73      406.48     18.89 o 
   8   1  12      293.81      254.00     22.14 o 
   9   1  12     1624.36     1716.72     78.26 o 
  10   1  12      366.03      359.22     52.95 o 
  11   1  12       82.62       49.78     24.68 o 
 -11   2  12       13.49       79.84     35.24 o 
 -10   2  12      220.73      256.34     24.80 o 
  -9   2  12      179.56      227.89     27.99 o 
  -8   2  12      775.20      736.74     67.07 o 
  -7   2  12       99.81      101.27     39.84 o 
  -6   2  12     1736.88     1793.54     69.79 o 
  -5   2  12     1635.06     1654.52     57.23 o 
  -4   2  12      241.75      245.00     59.50 o 
  -3   2  12      115.81       89.19     23.09 o 
  -2   2  12       72.60      122.11     22.78 o 
  -1   2  12     1328.32     1294.76    156.61 o 
   0   2  12      998.55      831.16     34.04 o 
   1   2  12     2758.37     2462.64     41.40 o 
   2   2  12     1111.56     1113.86     30.28 o 
   3   2  12     1219.88     1105.92     55.49 o 
   4   2  12       60.60       34.49     19.82 o 
   5   2  12     1917.52     1880.53     85.03 o 
   6   2  12      383.65      371.78     18.47 o 
   7   2  12        8.84       34.96     21.58 o 
   8   2  12      888.35      958.19     78.85 o 
   9   2  12       27.11        3.98     44.64 o 
  10   2  12       21.64      110.57     47.33 o 
 -11   3  12        0.20       47.81     29.46 o 
 -10   3  12        1.00      -10.08     75.87 o 
  -9   3  12        6.48       18.27     24.08 o 
  -8   3  12      247.06      275.93     34.88 o 
  -7   3  12       12.36       22.40     39.74 o 
  -6   3  12       40.31       13.09     31.18 o 
  -5   3  12        2.06      -22.54     22.54 o 
  -4   3  12       59.98      127.87     26.43 o 
  -3   3  12     1178.72     1233.90    160.08 o 
  -2   3  12      156.20      218.34     31.44 o 
  -1   3  12      451.64      387.14     30.46 o 
   0   3  12       18.54      -17.93     36.27 o 
   1   3  12      100.08      144.90     21.07 o 
   2   3  12     1449.15     1253.38     91.62 o 
   3   3  12      152.64      154.89     20.32 o 
   4   3  12      683.39      621.97     37.18 o 
   5   3  12       77.17      118.37     31.19 o 
   6   3  12       13.01       71.30     42.74 o 
   7   3  12      257.34      250.60     22.67 o 
   8   3  12      193.62      204.07     24.27 o 
   9   3  12        5.87        6.11     32.79 o 
  10   3  12        4.36      -10.72     30.07 o 
 -11   4  12        3.96      -28.20     31.41 o 
 -10   4  12      460.15      480.34     36.76 o 
  -9   4  12       60.87       34.43     28.56 o 
  -8   4  12      149.93      201.49     28.85 o 
  -7   4  12     1260.67     1350.95     67.90 o 
  -6   4  12      681.77      596.60     33.01 o 
  -5   4  12     1695.71     1657.27     74.55 o 
  -4   4  12     1438.48     1513.44    173.16 o 
  -3   4  12     1274.03     1284.18    142.94 o 
  -2   4  12       32.97       60.26     25.07 o 
  -1   4  12      510.14      491.45     34.96 o 
   0   4  12     3031.74     2877.20    146.35 o 
   1   4  12      900.40      883.63     30.33 o 
   2   4  12     3206.94     2844.04    202.90 o 
   3   4  12       16.86       55.19     34.10 o 
   4   4  12       50.10       76.24     20.41 o 
   5   4  12     1961.94     1823.34    107.13 o 
   6   4  12      454.15      381.24     19.18 o 
   7   4  12       62.87      130.25     36.32 o 
   8   4  12        2.91       24.02     22.03 o 
   9   4  12       37.04       55.98     37.36 o 
  10   4  12       10.58       38.29     43.74 o 
 -10   5  12       97.69      154.59     37.87 o 
  -9   5  12     1379.99     1325.05     27.44 o 
  -8   5  12      694.46      709.26     32.44 o 
  -7   5  12        6.07       19.02     24.37 o 
  -6   5  12     1359.66     1477.74     51.58 o 
  -5   5  12     2026.88     1993.77     87.55 o 
  -4   5  12      153.59      180.95     32.58 o 
  -3   5  12      253.15      223.52     74.96 o 
  -2   5  12      535.36      524.42     83.33 o 
  -1   5  12       69.78       81.64     18.59 o 
   0   5  12     2648.45     2633.56    161.06 o 
   1   5  12     1860.79     1680.48     29.60 o 
   2   5  12      315.43      317.33     35.44 o 
   3   5  12     1410.73     1201.58     24.91 o 
   4   5  12     5503.85     5240.28    229.19 o 
   5   5  12      320.85      365.25     71.68 o 
   6   5  12      596.61      624.40     33.24 o 
   7   5  12      278.60      254.16     31.46 o 
   8   5  12      107.92      159.02     26.00 o 
   9   5  12      353.77      364.53     43.72 o 
  -9   6  12       94.81       44.22     22.91 o 
  -8   6  12      566.45      542.08     25.95 o 
  -7   6  12      683.85      622.91     34.45 o 
  -6   6  12      633.33      636.89     43.92 o 
  -5   6  12     1830.99     1848.90    141.14 o 
  -4   6  12      398.71      441.66     71.10 o 
  -3   6  12       31.29       14.43     34.55 o 
  -2   6  12      130.38      136.64     35.99 o 
  -1   6  12      225.72      276.51     25.93 o 
   0   6  12     1026.66      967.11     28.23 o 
   1   6  12     1460.31     1424.90     40.12 o 
   2   6  12      868.86      796.94     27.57 o 
   3   6  12     1215.97     1087.95     32.74 o 
   4   6  12      481.42      482.25     32.71 o 
   5   6  12     4008.76     3899.92     98.42 o 
   6   6  12       12.78       27.26     32.93 o 
   7   6  12       65.07       71.04     34.16 o 
   8   6  12      411.56      498.24     58.71 o 
  -9   7  12      297.52      267.80     27.05 o 
  -8   7  12        7.03       12.26     36.69 o 
  -7   7  12       55.73       83.08     28.49 o 
  -6   7  12      539.03      545.24     44.24 o 
  -5   7  12      381.73      386.25     25.05 o 
  -4   7  12      710.17      664.94    103.60 o 
  -3   7  12      187.26      200.74     31.34 o 
  -2   7  12      352.82      262.28    117.65 o 
  -1   7  12      350.48      312.10     32.49 o 
   0   7  12      411.69      289.88     35.99 o 
   1   7  12     2481.52     2317.18     86.64 o 
   2   7  12      357.16      338.70     27.36 o 
   3   7  12        5.49       74.32     32.28 o 
   4   7  12     1283.98     1240.14     30.01 o 
   5   7  12       88.25      156.47     38.97 o 
   6   7  12      488.05      500.68     29.09 o 
   7   7  12       65.93       87.86     28.74 o 
   8   7  12        4.32      -50.68     50.68 o 
  -7   8  12       84.70       93.74     34.27 o 
  -6   8  12       67.29       81.64     26.61 o 
  -5   8  12        2.48       70.23     21.73 o 
  -4   8  12       13.61       13.24     36.68 o 
  -3   8  12       73.46      105.11     36.65 o 
  -2   8  12       24.41       78.26     34.97 o 
  -1   8  12        2.72       52.79     31.20 o 
   0   8  12      199.41      151.19     32.75 o 
   1   8  12      309.85      317.16     63.56 o 
   2   8  12       28.85       46.16     33.29 o 
   3   8  12       94.94      119.39     28.02 o 
   4   8  12      199.47      154.06     71.99 o 
   5   8  12       55.85       26.07     28.54 o 
   6   8  12      276.15      315.70     56.06 o 
  -6   9  12       36.44       17.54     32.66 o 
  -5   9  12        8.62       56.75     29.40 o 
  -4   9  12       26.96       49.39     38.08 o 
  -3   9  12      198.17      159.27     40.86 o 
  -2   9  12      199.65      134.49     47.51 o 
  -1   9  12        0.75       22.91     32.71 o 
   0   9  12      134.96      159.54     34.32 o 
   1   9  12        7.66       56.10     40.55 o 
   2   9  12       16.45      -33.98     34.22 o 
   3   9  12      300.06      295.94     34.23 o 
   4   9  12       19.10       49.95     89.37 o 
   5   9  12       33.02      -12.06     46.99 o 
  -3  10  12        2.24       65.89     49.96 o 
  -2  10  12        9.75      -34.63     34.81 o 
  -1  10  12       40.86       78.10     49.36 o 
   0  10  12        8.23      -13.59     48.64 o 
   1  10  12        3.88       33.20     28.60 o 
   2  10  12      288.41      262.52     30.79 o 
 -11   1  13      138.27      133.39     88.19 o 
 -10   1  13       59.35       29.50     49.70 o 
  -9   1  13        2.53       -0.21     49.45 o 
  -8   1  13      520.48      543.58     30.04 o 
  -7   1  13      991.59     1006.52     41.83 o 
  -6   1  13     2093.89     2164.71     40.65 o 
  -5   1  13     2840.01     2810.44    108.27 o 
  -4   1  13     2000.70     2024.50     78.80 o 
  -3   1  13     1025.48      887.94    188.59 o 
  -2   1  13     1317.99     1205.00    154.53 o 
  -1   1  13        6.45       20.63     30.06 o 
   0   1  13      231.39      195.72     20.35 o 
   1   1  13      361.43      339.74     24.81 o 
   2   1  13      209.34      206.73     22.79 o 
   3   1  13      795.28      737.25     28.81 o 
   4   1  13       19.25       40.61     28.02 o 
   5   1  13     1162.06     1069.58     65.36 o 
   6   1  13        9.63       47.79     23.13 o 
   7   1  13     1327.08     1333.69     82.16 o 
   8   1  13       45.34       63.74     19.93 o 
   9   1  13       20.94       64.26     21.98 o 
  10   1  13      254.57      234.74     25.59 o 
 -11   2  13        8.59      120.35     34.95 o 
 -10   2  13      314.05      309.05     49.81 o 
  -9   2  13      384.01      348.25     28.97 o 
  -8   2  13        6.43       23.29     50.92 o 
  -7   2  13     7740.58     8008.23     48.77 o 
  -6   2  13     1734.65     1813.16     66.10 o 
  -5   2  13      302.61      298.54     27.12 o 
  -4   2  13     5505.43     5506.33    328.79 o 
  -3   2  13     6704.67     6453.39    387.42 o 
  -2   2  13     1331.24     1262.23     88.29 o 
  -1   2  13     2615.82     2544.50    197.18 o 
   0   2  13     1798.72     1576.09     64.33 o 
   1   2  13      209.05      292.42     24.92 o 
   2   2  13      245.96      242.11     19.57 o 
   3   2  13     8478.85     7566.34    394.00 o 
   4   2  13     2900.31     2787.53     99.53 o 
   5   2  13     2034.07     1795.93     92.32 o 
   6   2  13     3108.08     2873.88    174.35 o 
   7   2  13       91.30       81.21     21.33 o 
   8   2  13     1528.26     1481.70     91.92 o 
   9   2  13       46.34       16.16     24.35 o 
  10   2  13       12.05       40.56     53.77 o 
 -11   3  13      440.37      337.02     98.38 o 
 -10   3  13       31.67       65.26     31.93 o 
  -9   3  13       97.53       58.65     64.10 o 
  -8   3  13     1766.61     1748.15     28.29 o 
  -7   3  13      781.60      792.09     58.70 o 
  -6   3  13     4748.95     4684.68    153.20 o 
  -5   3  13     1587.08     1501.63     29.45 o 
  -4   3  13     5240.34     5249.61    252.01 o 
  -3   3  13      889.22      858.21    118.53 o 
  -2   3  13     1003.66      978.44     61.37 o 
  -1   3  13        4.55       12.91     22.58 o 
   0   3  13      210.22      165.90     21.47 o 
   1   3  13      335.90      322.49     25.71 o 
   2   3  13     5398.62     4953.67    256.84 o 
   3   3  13     5128.97     4604.08    237.26 o 
   4   3  13     2861.76     2608.95    125.21 o 
   5   3  13     1108.28     1055.80     77.16 o 
   6   3  13      969.08      884.25     70.02 o 
   7   3  13     3872.48     3922.25    184.28 o 
   8   3  13      699.97      710.26     36.68 o 
   9   3  13        4.06        3.77     20.21 o 
  10   3  13      598.26      647.64     40.54 o 
 -11   4  13        0.14      167.32     52.49 o 
 -10   4  13      265.47      280.25     78.26 o 
  -9   4  13       23.23       65.60     44.40 o 
  -8   4  13      234.25      336.06     28.65 o 
  -7   4  13     3470.56     3461.67    100.69 o 
  -6   4  13      837.93      838.15     53.38 o 
  -5   4  13        8.36       -6.46     26.75 o 
  -4   4  13     1805.02     1920.03    116.07 o 
  -3   4  13     3967.24     3741.30    639.99 o 
  -2   4  13     1070.00     1076.41    115.25 o 
  -1   4  13     1112.54     1056.36     88.22 o 
   0   4  13      163.16      181.80     26.99 o 
   1   4  13      137.54      123.73     20.61 o 
   2   4  13      634.76      532.13     54.73 o 
   3   4  13     1498.08     1566.54    112.79 o 
   4   4  13     1587.65     1453.89     85.78 o 
   5   4  13      183.65      260.71     24.34 o 
   6   4  13     2968.84     2954.30    198.29 o 
   7   4  13      406.76      387.39     30.05 o 
   8   4  13      706.86      703.80     23.48 o 
   9   4  13       54.38       76.07     25.93 o 
 -10   5  13        3.36       37.96     31.95 o 
  -9   5  13        5.17       25.65     20.64 o 
  -8   5  13      308.04      270.35     25.22 o 
  -7   5  13       93.70       92.80     24.68 o 
  -6   5  13      479.64      460.53     22.58 o 
  -5   5  13        6.24       -9.65     27.22 o 
  -4   5  13      692.41      709.03     39.15 o 
  -3   5  13     1202.38     1212.71    148.68 o 
  -2   5  13      523.39      469.61     86.37 o 
  -1   5  13      526.82      499.74     40.69 o 
   0   5  13      103.69      109.31     22.23 o 
   1   5  13     1170.74     1048.38     92.00 o 
   2   5  13     1086.40      972.88     24.64 o 
   3   5  13      884.50      808.87     37.81 o 
   4   5  13      319.19      303.74     60.47 o 
   5   5  13        4.30        9.84     42.72 o 
   6   5  13        8.39       23.32     26.05 o 
   7   5  13      574.94      556.11     38.17 o 
   8   5  13      109.55      119.46     23.72 o 
   9   5  13       27.60       73.07     46.33 o 
  -9   6  13      181.55      197.97     25.82 o 
  -8   6  13      122.69      179.05     30.77 o 
  -7   6  13       12.93      -22.91     31.03 o 
  -6   6  13      136.65      182.74     47.41 o 
  -5   6  13      283.48      346.38     34.61 o 
  -4   6  13      297.04      289.13     27.25 o 
  -3   6  13       22.92       60.73     25.89 o 
  -2   6  13       48.50       64.86     26.98 o 
  -1   6  13        1.06       54.97     25.77 o 
   0   6  13       96.78      130.14     81.27 o 
   1   6  13      283.24      316.81     49.66 o 
   2   6  13        1.63      -32.67     32.67 o 
   3   6  13      359.01      328.18     38.57 o 
   4   6  13       16.29       92.67     68.48 o 
   5   6  13      130.02       93.69     73.58 o 
   6   6  13      155.97      213.61     33.31 o 
   7   6  13      288.54      271.06     34.86 o 
   8   6  13      130.73      113.96     28.08 o 
  -8   7  13      302.43      319.18     30.56 o 
  -7   7  13       88.09       -8.44     24.90 o 
  -6   7  13      390.21      433.15     40.13 o 
  -5   7  13      744.61      774.17    163.42 o 
  -4   7  13        7.86       23.83     32.81 o 
  -3   7  13       92.56      155.65     35.27 o 
  -2   7  13      108.80      183.50     30.75 o 
  -1   7  13        9.21       17.01     31.38 o 
   0   7  13       49.75       87.26     31.87 o 
   1   7  13      828.40      700.93     90.05 o 
   2   7  13      250.65      264.35     60.06 o 
   3   7  13       16.38       23.36     32.05 o 
   4   7  13      372.69      291.29     24.24 o 
   5   7  13      210.74      245.21     80.15 o 
   6   7  13      194.61      190.63     47.00 o 
   7   7  13      444.16      369.58     65.50 o 
  -7   8  13      554.54      498.77     27.79 o 
  -6   8  13      191.39      259.69     30.01 o 
  -5   8  13        1.21      -28.71     28.71 o 
  -4   8  13      535.21      574.57     36.23 o 
  -3   8  13      356.79      314.15     34.84 o 
  -2   8  13      249.79      386.58     41.25 o 
  -1   8  13       17.00       54.77     45.57 o 
   0   8  13       39.79       44.18     37.94 o 
   1   8  13       25.70       32.69     23.11 o 
   2   8  13      458.80      407.96     24.91 o 
   3   8  13      951.62      881.31     93.97 o 
   4   8  13        6.14       76.39     39.14 o 
   5   8  13      197.81      258.73     68.08 o 
   6   8  13      201.73      191.80     29.20 o 
  -5   9  13       92.88      130.71     37.61 o 
  -4   9  13      139.58      149.54     39.58 o 
  -3   9  13      433.84      494.10     63.23 o 
  -2   9  13        2.19       -4.51     34.09 o 
  -1   9  13       56.80       65.42     46.72 o 
   0   9  13        4.87       12.18     48.22 o 
   1   9  13       22.16       46.17     27.78 o 
   2   9  13      681.69      547.13     30.58 o 
   3   9  13       36.87      149.11     68.27 o 
   4   9  13      202.11      223.39     29.17 o 
  -1  10  13       10.41       75.03     49.96 o 
   0  10  13        2.87      107.74     35.17 o 
 -11   0  14      129.07      134.89     50.82 o 
 -10   0  14       17.72      -31.75     47.92 o 
  -9   0  14     1434.63     1190.41     38.11 o 
  -8   0  14       28.50       19.06     32.05 o 
  -7   0  14      103.38      119.85     33.26 o 
  -6   0  14     7606.16     7210.44     65.94 o 
  -5   0  14     2180.90     2152.95     51.47 o 
  -4   0  14     8379.38     8206.40    336.90 o 
  -3   0  14     4922.39     4942.08     50.71 o 
  -2   0  14     7189.42     7369.69     67.07 o 
  -1   0  14     9088.94     8498.24     70.46 o 
   0   0  14       94.78       91.29     30.91 o 
   1   0  14      589.83      586.57     26.62 o 
   2   0  14     8558.68     7726.64     62.74 o 
   3   0  14      741.70      743.57     51.15 o 
   4   0  14     1911.61     1860.34    167.12 o 
   5   0  14     4818.51     4608.79    388.53 o 
   6   0  14     4636.59     4615.92    428.49 o 
   7   0  14       34.16       15.01     27.43 o 
   8   0  14      325.71      271.68     27.89 o 
   9   0  14     2695.28     2567.96    321.52 o 
  10   0  14        4.29       13.95     36.46 o 
 -11   1  14      158.27      129.36     29.38 o 
 -10   1  14      113.07      152.52     58.48 o 
  -9   1  14       48.92      117.49     66.35 o 
  -8   1  14     2341.41     2228.19     29.25 o 
  -7   1  14      143.61      205.33     37.29 o 
  -6   1  14      626.18      648.43     82.71 o 
  -5   1  14     6246.05     5914.37    242.87 o 
  -4   1  14     2095.04     2032.43     51.91 o 
  -3   1  14      833.08      741.31     23.54 o 
  -2   1  14     1597.56     1662.27    103.87 o 
  -1   1  14     5944.54     5308.06    195.45 o 
   0   1  14      865.75      705.79     23.22 o 
   1   1  14      524.38      472.39     24.88 o 
   2   1  14       58.63       59.84     20.86 o 
   3   1  14      223.18      220.55     24.59 o 
   4   1  14     1381.29     1311.16     51.76 o 
   5   1  14      876.96      875.86     51.83 o 
   6   1  14     3037.73     3066.18    120.70 o 
   7   1  14      663.21      655.64     21.04 o 
   8   1  14     2912.94     2802.97    120.57 o 
   9   1  14      289.97      325.77     25.00 o 
  10   1  14      187.87      228.05     39.81 o 
 -11   2  14       13.61       36.22     25.34 o 
 -10   2  14       92.96      143.11     92.21 o 
  -9   2  14      750.70      696.28     36.14 o 
  -8   2  14        2.06       93.99     43.56 o 
  -7   2  14      236.65      324.22     64.04 o 
  -6   2  14      769.41      759.05     33.98 o 
  -5   2  14       14.23       39.15     46.31 o 
  -4   2  14     1658.43     1796.47     93.74 o 
  -3   2  14       33.19       28.09     19.00 o 
  -2   2  14     1626.18     1606.30     46.42 o 
  -1   2  14       75.72       39.52     30.72 o 
   0   2  14      314.70      269.65     25.21 o 
   1   2  14       90.28       86.04     24.47 o 
   2   2  14       89.89       86.64     19.17 o 
   3   2  14      205.52      225.85     17.99 o 
   4   2  14     1339.71     1258.51     56.32 o 
   5   2  14     1992.81     1854.12    101.38 o 
   6   2  14      727.56      759.52     29.04 o 
   7   2  14        1.59       47.96     21.00 o 
   8   2  14      186.80      210.82     40.15 o 
   9   2  14      386.34      446.97     56.36 o 
  10   2  14       51.50      101.35     30.77 o 
 -11   3  14       43.97       32.27     69.21 o 
 -10   3  14        0.01       45.99     49.78 o 
  -9   3  14        0.73       66.01     59.76 o 
  -8   3  14       31.10       34.66     55.29 o 
  -7   3  14        2.06       39.08     27.56 o 
  -6   3  14       59.46      117.40     35.89 o 
  -5   3  14        8.73       12.76     22.67 o 
  -4   3  14      340.83      404.34     27.75 o 
  -3   3  14      287.73      250.45     32.40 o 
  -2   3  14      563.81      563.29     34.02 o 
  -1   3  14       12.71        6.20     26.72 o 
   0   3  14     1336.78     1190.64     24.56 o 
   1   3  14     1566.34     1402.99     48.66 o 
   2   3  14      109.45      176.60     25.31 o 
   3   3  14      111.36       82.82     20.31 o 
   4   3  14      474.05      467.67     36.18 o 
   5   3  14       26.31       39.04     20.02 o 
   6   3  14       20.73       -1.36     23.00 o 
   7   3  14       23.22       60.10     21.24 o 
   8   3  14        2.81       97.78     42.70 o 
   9   3  14        7.69       50.92     24.86 o 
 -10   4  14       24.56       19.38     62.62 o 
  -9   4  14       81.44       88.57     42.96 o 
  -8   4  14       71.10       41.10     44.08 o 
  -7   4  14      137.37      191.03     22.43 o 
  -6   4  14     1745.21     1801.53     30.73 o 
  -5   4  14       19.19       37.68     23.15 o 
  -4   4  14      380.71      408.72     88.25 o 
  -3   4  14      416.65      399.71     59.86 o 
  -2   4  14     1461.15     1417.25    121.73 o 
  -1   4  14     1385.86     1397.06     73.62 o 
   0   4  14      109.78      115.03     20.62 o 
   1   4  14        3.50       10.62     23.17 o 
   2   4  14     1424.99     1322.48     80.72 o 
   3   4  14       53.44       22.09     36.90 o 
   4   4  14      327.95      331.41     35.77 o 
   5   4  14      363.98      416.83     25.04 o 
   6   4  14     2256.24     2182.26    103.31 o 
   7   4  14       68.93       94.14     24.70 o 
   8   4  14       56.98       66.12     21.30 o 
   9   4  14      261.14      245.48     24.21 o 
 -10   5  14       59.09      149.93     70.83 o 
  -9   5  14       12.96      -37.14     37.14 o 
  -8   5  14      859.24      835.78     54.70 o 
  -7   5  14      108.58      159.39     24.32 o 
  -6   5  14       18.91       24.38     23.75 o 
  -5   5  14     4043.34     4164.70    430.94 o 
  -4   5  14     1372.56     1361.29     35.47 o 
  -3   5  14      488.10      463.16     60.74 o 
  -2   5  14     1111.42     1281.88     93.99 o 
  -1   5  14      200.71      237.47     23.66 o 
   0   5  14     1401.10     1373.04     88.48 o 
   1   5  14       65.28       80.56     19.68 o 
   2   5  14       22.48       34.07     27.32 o 
   3   5  14       12.71       30.19     23.58 o 
   4   5  14     1173.70     1097.53     82.97 o 
   5   5  14     1349.62     1374.21     82.33 o 
   6   5  14      252.12      261.95     23.45 o 
   7   5  14      460.61      405.74     23.66 o 
   8   5  14     1163.76     1134.26     42.21 o 
  -9   6  14      503.20      475.71     36.54 o 
  -8   6  14        0.50       41.00     30.86 o 
  -7   6  14      120.66      160.94     25.71 o 
  -6   6  14     1376.32     1293.31     57.33 o 
  -5   6  14      651.85      620.53     67.40 o 
  -4   6  14     2011.03     2048.42    235.79 o 
  -3   6  14      383.23      406.85    101.51 o 
  -2   6  14      419.91      381.88     66.18 o 
  -1   6  14     1388.56     1509.93    120.85 o 
   0   6  14       80.31      110.40     25.66 o 
   1   6  14      195.15      219.48     31.08 o 
   2   6  14      274.78      225.86     23.21 o 
   3   6  14       17.38       21.96     65.63 o 
   4   6  14      501.92      527.10     33.23 o 
   5   6  14     1029.64     1086.38     28.89 o 
   6   6  14      946.27     1025.98     34.00 o 
   7   6  14       15.80       93.50     28.92 o 
   8   6  14      160.21      196.58     66.57 o 
  -8   7  14      169.50      164.30     30.10 o 
  -7   7  14       64.35      100.08     28.86 o 
  -6   7  14       54.73       32.79     22.44 o 
  -5   7  14     1061.72      945.04     80.41 o 
  -4   7  14        3.88      -25.10     62.20 o 
  -3   7  14        0.42      -28.70     28.70 o 
  -2   7  14      384.38      426.87     33.37 o 
  -1   7  14      584.60      486.04     33.71 o 
   0   7  14     1255.68     1271.28     36.17 o 
   1   7  14      200.43      178.80     73.05 o 
   2   7  14       91.73      114.18     22.80 o 
   3   7  14        0.43       40.56     32.20 o 
   4   7  14       10.82       38.74     42.27 o 
   5   7  14      764.93      739.95     54.52 o 
   6   7  14      418.71      431.62     29.66 o 
   7   7  14       47.98       70.39     86.49 o 
  -7   8  14        2.23       28.10     23.41 o 
  -6   8  14        4.71       26.99     25.78 o 
  -5   8  14      186.31      157.91     35.32 o 
  -4   8  14      347.93      295.80     40.37 o 
  -3   8  14        5.28       38.61     25.85 o 
  -2   8  14        2.33       98.54     45.81 o 
  -1   8  14       54.70       87.25     47.20 o 
   0   8  14        7.08       76.81     35.50 o 
   1   8  14       37.44       51.00     35.66 o 
   2   8  14       36.66      100.32     55.05 o 
   3   8  14        5.64       40.78     34.41 o 
   4   8  14       83.56      129.93     42.18 o 
   5   8  14      154.64      224.01     51.33 o 
  -5   9  14        2.27       43.33     31.69 o 
  -4   9  14      132.96      124.11     55.24 o 
  -3   9  14       14.85       19.93     39.46 o 
  -2   9  14       55.20       89.05     46.48 o 
  -1   9  14       22.64       51.77     47.92 o 
   0   9  14       36.25      127.42     34.79 o 
   1   9  14       78.46      144.38     56.22 o 
   2   9  14       40.88       62.15     74.80 o 
   3   9  14        4.58       86.57     28.75 o 
 -11   1  15        5.53       49.15     29.65 o 
 -10   1  15        0.24      -15.57     34.85 o 
  -9   1  15      247.40      203.01     68.06 o 
  -8   1  15        2.35      -35.57     50.53 o 
  -7   1  15      331.64      357.33     27.33 o 
  -6   1  15      164.03      169.76     28.93 o 
  -5   1  15      197.97      169.26     26.77 o 
  -4   1  15      339.49      359.62     34.06 o 
  -3   1  15      778.72      764.18     46.01 o 
  -2   1  15     4547.32     4334.07    136.68 o 
  -1   1  15     1298.18     1193.12     35.55 o 
   0   1  15       15.15       -4.48     19.02 o 
   1   1  15        1.62       62.83     19.21 o 
   2   1  15       67.71       67.97     19.45 o 
   3   1  15      258.32      262.20     22.36 o 
   4   1  15     2026.46     1841.82     92.14 o 
   5   1  15      595.74      510.96     37.01 o 
   6   1  15       93.75      151.35     27.55 o 
   7   1  15      918.77      839.90     56.78 o 
   8   1  15      168.73      157.25     29.19 o 
   9   1  15       34.14       62.14     22.22 o 
  10   1  15       40.88       31.20     20.95 o 
 -11   2  15        1.06       90.49     43.98 o 
 -10   2  15        7.22       58.12     35.43 o 
  -9   2  15       12.03      -34.12     34.12 o 
  -8   2  15      136.82      220.23     42.94 o 
  -7   2  15      106.29       73.25     90.05 o 
  -6   2  15     2264.08     2259.05     27.89 o 
  -5   2  15      619.29      578.94     19.78 o 
  -4   2  15       13.98       18.53     32.63 o 
  -3   2  15     9944.09     9662.22    319.34 o 
  -2   2  15      659.62      656.96     22.14 o 
  -1   2  15        1.45       -3.73     30.47 o 
   0   2  15     1373.91     1245.15     65.20 o 
   1   2  15     6479.90     5993.25    289.89 o 
   2   2  15     1686.55     1598.28     73.11 o 
   3   2  15     3068.32     2987.65     98.08 o 
   4   2  15      307.56      300.89     21.66 o 
   5   2  15      405.80      442.05     23.41 o 
   6   2  15      652.94      642.83     22.12 o 
   7   2  15     3287.33     3171.82    160.38 o 
   8   2  15      687.36      699.83     37.59 o 
   9   2  15      638.14      639.57     24.07 o 
 -10   3  15        1.48        5.41     51.77 o 
  -9   3  15       53.07       41.62     39.93 o 
  -8   3  15       97.56       87.01     24.38 o 
  -7   3  15     3457.54     3345.88     87.03 o 
  -6   3  15       20.12       97.97     27.07 o 
  -5   3  15     2717.45     2573.40     49.88 o 
  -4   3  15     2906.06     2872.28    252.96 o 
  -3   3  15      726.43      744.74     22.45 o 
  -2   3  15    11847.00    11784.43    839.75 o 
  -1   3  15     2898.82     2868.10    161.21 o 
   0   3  15     1469.23     1382.42     77.90 o 
   1   3  15     1140.00     1104.34     66.17 o 
   2   3  15     1119.55     1080.89     44.80 o 
   3   3  15        9.77       27.45     22.31 o 
   4   3  15     1333.95     1232.05     82.64 o 
   5   3  15      393.87      387.90     34.63 o 
   6   3  15     1288.79     1262.80    111.35 o 
   7   3  15     2129.97     2149.89    132.90 o 
   8   3  15      727.25      684.57     31.86 o 
   9   3  15        0.85       12.02     20.32 o 
 -10   4  15       50.94       92.46     40.49 o 
  -9   4  15        0.15        0.74     22.10 o 
  -8   4  15      174.89      217.95     28.64 o 
  -7   4  15        2.06       29.64     34.86 o 
  -6   4  15     2246.42     2221.41    121.81 o 
  -5   4  15       89.36       86.10     40.50 o 
  -4   4  15       59.52       96.03     37.28 o 
  -3   4  15     5296.50     5184.93    323.30 o 
  -2   4  15      260.66      254.31     27.23 o 
  -1   4  15     1826.59     1892.16     94.63 o 
   0   4  15      746.71      801.18     47.40 o 
   1   4  15     2013.81     2050.40     67.91 o 
   2   4  15      600.46      585.68     24.31 o 
   3   4  15     1513.77     1478.49    127.94 o 
   4   4  15       29.30       19.37     27.58 o 
   5   4  15        6.55        8.43     19.50 o 
   6   4  15      294.93      334.14     27.60 o 
   7   4  15     1071.07     1030.02     62.44 o 
   8   4  15      398.46      464.08     60.86 o 
   9   4  15       81.81       74.94     21.48 o 
  -9   5  15       12.40       51.85     55.77 o 
  -8   5  15        3.96       45.40     40.09 o 
  -7   5  15      134.71      184.38     42.92 o 
  -6   5  15        2.56       46.92     23.69 o 
  -5   5  15        0.65       30.92     46.08 o 
  -4   5  15      421.03      435.83    132.76 o 
  -3   5  15      199.83      160.80     28.87 o 
  -2   5  15     1335.35     1333.59    132.06 o 
  -1   5  15        1.10      -28.16     28.16 o 
   0   5  15      443.96      403.27     40.36 o 
   1   5  15     1434.73     1417.38     96.38 o 
   2   5  15        2.19       16.60     27.07 o 
   3   5  15      651.31      601.56     57.96 o 
   4   5  15      506.21      510.00     30.58 o 
   5   5  15      236.40      232.44     29.24 o 
   6   5  15      175.25      153.50     25.53 o 
   7   5  15      151.61      158.00     27.25 o 
   8   5  15       93.88       65.52     24.73 o 
  -9   6  15       17.92      -18.17     26.18 o 
  -8   6  15       21.47       22.97     28.97 o 
  -7   6  15      114.96      145.54     25.31 o 
  -6   6  15      118.49      130.52     29.80 o 
  -5   6  15      127.22      221.36     98.18 o 
  -4   6  15      298.52      299.87     50.41 o 
  -3   6  15      422.13      356.31    122.92 o 
  -2   6  15       30.48       46.31     30.98 o 
  -1   6  15      246.25      215.72     31.66 o 
   0   6  15        7.13      -33.98     33.98 o 
   1   6  15       59.71       91.63     42.51 o 
   2   6  15       11.19        7.40     30.78 o 
   3   6  15       21.94      -31.94     31.94 o 
   4   6  15       33.22       44.09     26.88 o 
   5   6  15      344.69      317.36     45.06 o 
   6   6  15        5.06      -21.46     61.87 o 
   7   6  15      120.51      195.63     41.31 o 
  -8   7  15        1.26       -5.85     36.20 o 
  -7   7  15      142.31       73.33     29.52 o 
  -6   7  15        4.82       36.74     28.59 o 
  -5   7  15      253.76      323.92     31.01 o 
  -4   7  15      382.30      377.10     67.24 o 
  -3   7  15       79.77      140.78     31.69 o 
  -2   7  15      520.00      583.57     45.41 o 
  -1   7  15     1329.41     1239.60     37.68 o 
   0   7  15        1.73       87.89    101.61 o 
   1   7  15      119.78      180.03     83.29 o 
   2   7  15       97.14      148.84     32.93 o 
   3   7  15        0.47       26.80     52.58 o 
   4   7  15        8.77      103.81     59.34 o 
   5   7  15      487.37      465.42     29.10 o 
   6   7  15       33.30      100.00     55.83 o 
  -6   8  15      192.24      166.38     26.09 o 
  -5   8  15      104.41       89.90     36.78 o 
  -4   8  15       31.69       29.82     28.73 o 
  -3   8  15     1406.14     1525.72     84.17 o 
  -2   8  15      291.27      335.61     48.31 o 
  -1   8  15      131.27      170.97     47.93 o 
   0   8  15      157.51      212.63     63.39 o 
   1   8  15       25.01      -13.18     31.17 o 
   2   8  15       93.22       86.18     27.93 o 
   3   8  15       10.98      -22.03     34.60 o 
   4   8  15       48.00       44.91     73.87 o 
   5   8  15       31.10       71.07     24.40 o 
  -4   9  15      395.82      394.04     52.43 o 
  -3   9  15        2.49       80.86     50.80 o 
  -2   9  15      471.08      493.02     50.61 o 
  -1   9  15       16.79      -13.71     33.55 o 
   0   9  15       39.55      -47.68     47.68 o 
   1   9  15      260.48      208.08     52.84 o 
   2   9  15        7.13       57.34     34.66 o 
   3   9  15      127.64      120.49     35.80 o 
 -11   0  16      453.73      348.46     52.59 o 
 -10   0  16        0.31      -49.12     49.12 o 
  -9   0  16      129.43       20.57     33.62 o 
  -8   0  16       34.11       73.29     32.59 o 
  -7   0  16     1088.65     1019.47     38.39 o 
  -6   0  16      604.36      522.91     47.32 o 
  -5   0  16     2531.48     2664.43    208.95 o 
  -4   0  16      375.53      381.79     66.47 o 
  -3   0  16     2729.78     2505.64     42.34 o 
  -2   0  16     8971.54     8846.87     60.95 o 
  -1   0  16     1469.78     1412.81     48.84 o 
   0   0  16    11823.11    11079.21     77.46 o 
   1   0  16       11.68       41.08     31.29 o 
   2   0  16     1459.11     1469.70     34.85 o 
   3   0  16      902.51      886.91     38.90 o 
   4   0  16        1.95       -0.81     49.51 o 
   5   0  16     1435.50     1413.74    186.55 o 
   6   0  16     3868.88     3665.70    233.84 o 
   7   0  16       71.10      132.27     34.17 o 
   8   0  16      384.14      374.07     35.20 o 
   9   0  16      283.24      276.07     35.72 o 
 -11   1  16        0.68       20.89     56.63 o 
 -10   1  16      352.82      345.30     55.14 o 
  -9   1  16       75.17       59.13     46.42 o 
  -8   1  16      230.29      239.01     43.28 o 
  -7   1  16        4.72       27.46     34.57 o 
  -6   1  16        2.04       -2.53     20.38 o 
  -5   1  16      594.48      608.48     24.37 o 
  -4   1  16    15341.70    15339.49    435.61 o 
  -3   1  16      303.73      315.74     26.63 o 
  -2   1  16        0.00       67.67     31.71 o 
  -1   1  16     7329.51     6921.61     73.01 o 
   0   1  16     2001.81     1821.40     42.22 o 
   1   1  16     1318.67     1194.41     25.12 o 
   2   1  16      189.91      222.27     31.02 o 
   3   1  16      744.54      690.95     29.17 o 
   4   1  16       60.88      110.01     18.54 o 
   5   1  16     1497.95     1453.97     44.34 o 
   6   1  16      240.17      250.04     36.67 o 
   7   1  16       19.77       44.62     21.68 o 
   8   1  16      643.05      602.70     38.80 o 
   9   1  16      523.47      540.83     44.61 o 
 -10   2  16        4.31       63.68     52.61 o 
  -9   2  16       79.60       13.98     65.99 o 
  -8   2  16       47.92       41.72     33.75 o 
  -7   2  16       30.98       26.61     36.74 o 
  -6   2  16        4.02       25.68     25.18 o 
  -5   2  16     1812.72     1812.21     50.47 o 
  -4   2  16       64.26       82.93     33.99 o 
  -3   2  16     1559.97     1443.50     50.05 o 
  -2   2  16      826.16      820.41     45.04 o 
  -1   2  16      515.70      520.63     27.41 o 
   0   2  16     2092.92     2026.73     45.43 o 
   1   2  16        5.14      -12.50     21.22 o 
   2   2  16      196.45      225.56     32.97 o 
   3   2  16      337.11      324.76     23.01 o 
   4   2  16       16.90       36.20     27.80 o 
   5   2  16      252.77      280.24     21.19 o 
   6   2  16      377.46      376.92     21.09 o 
   7   2  16       11.46      -28.51     28.51 o 
   8   2  16       95.50      100.22     20.21 o 
   9   2  16      220.77      232.56     26.10 o 
 -10   3  16        0.55       97.22     94.00 o 
  -9   3  16        4.95       40.02     56.94 o 
  -8   3  16      144.92      213.07     45.47 o 
  -7   3  16       14.97       62.68     27.13 o 
  -6   3  16        1.97        2.09     45.35 o 
  -5   3  16      230.10      248.71     23.25 o 
  -4   3  16       61.96      152.45     32.37 o 
  -3   3  16       92.61       99.52     27.08 o 
  -2   3  16      639.07      640.11     41.83 o 
  -1   3  16        5.66       20.12     26.10 o 
   0   3  16     1047.78      955.93     54.58 o 
   1   3  16        1.21       -5.09     22.07 o 
   2   3  16       19.88       47.64     25.57 o 
   3   3  16     1081.38     1028.87    190.74 o 
   4   3  16       32.85       26.11     24.10 o 
   5   3  16        1.41       60.25     20.76 o 
   6   3  16       44.93      131.55     46.27 o 
   7   3  16        3.25       22.69     24.16 o 
   8   3  16      254.95      242.10     22.80 o 
   9   3  16       10.11      -39.69     39.69 o 
 -10   4  16       41.93      -18.29     26.20 o 
  -9   4  16       39.46       61.20     26.26 o 
  -8   4  16       83.67       14.20     65.41 o 
  -7   4  16        2.89       17.94     59.85 o 
  -6   4  16      341.38      454.71     71.23 o 
  -5   4  16      818.60      739.96     32.44 o 
  -4   4  16        6.42       47.12     39.95 o 
  -3   4  16     1059.76     1268.57     75.75 o 
  -2   4  16     2597.05     2618.91    271.18 o 
  -1   4  16       73.84       74.90     41.99 o 
   0   4  16     1109.86     1138.75     27.41 o 
   1   4  16        6.51        5.86     22.18 o 
   2   4  16      648.78      627.87     59.24 o 
   3   4  16        3.44       80.80     23.37 o 
   4   4  16       18.54      118.52     30.02 o 
   5   4  16      416.94      513.09     26.13 o 
   6   4  16      553.24      616.88     26.22 o 
   7   4  16      152.08      130.03     24.58 o 
   8   4  16       50.56       81.48     25.34 o 
  -9   5  16       17.81       64.43     29.40 o 
  -8   5  16      151.86      143.93     25.14 o 
  -7   5  16        0.93       39.76     24.31 o 
  -6   5  16      126.26       72.59     21.90 o 
  -5   5  16       27.22       27.58     27.70 o 
  -4   5  16     3165.25     3099.81    379.96 o 
  -3   5  16      545.28      615.11     63.69 o 
  -2   5  16       60.62       70.72     24.42 o 
  -1   5  16     3974.93     4157.07    227.09 o 
   0   5  16     3038.35     2939.09    152.21 o 
   1   5  16       64.44       62.39     25.78 o 
   2   5  16       10.50      -14.93     26.15 o 
   3   5  16       93.32      127.35     22.76 o 
   4   5  16       17.60       19.55     27.79 o 
   5   5  16      221.06      236.71     51.98 o 
   6   5  16       48.19       54.22     24.90 o 
   7   5  16       33.34       51.26     21.23 o 
   8   5  16      441.08      383.84     24.73 o 
  -8   6  16       44.47       79.67     25.36 o 
  -7   6  16       17.97       21.44     38.09 o 
  -6   6  16       33.63       68.94     21.80 o 
  -5   6  16     1254.78     1209.90     85.90 o 
  -4   6  16       61.04       76.19     56.46 o 
  -3   6  16     1104.61     1258.23     42.31 o 
  -2   6  16     1408.05     1396.08    102.07 o 
  -1   6  16      628.30      686.73     34.06 o 
   0   6  16     2431.01     2498.99    106.73 o 
   1   6  16      266.96      177.37     23.78 o 
   2   6  16        6.10       64.84     33.10 o 
   3   6  16      260.87      246.21     23.37 o 
   4   6  16       15.21       14.33     33.03 o 
   5   6  16      531.87      583.73     49.86 o 
   6   6  16      398.87      365.43     28.79 o 
   7   6  16       74.39      135.05     36.26 o 
  -7   7  16       27.17       39.66     30.88 o 
  -6   7  16      129.29      144.02     25.48 o 
  -5   7  16        6.41      125.09     34.35 o 
  -4   7  16      750.89      816.57     48.23 o 
  -3   7  16       77.05      101.70     26.98 o 
  -2   7  16       31.60       80.39     32.31 o 
  -1   7  16     2028.53     1936.52     52.65 o 
   0   7  16        6.40      124.23     58.38 o 
   1   7  16      319.78      362.67     47.05 o 
   2   7  16        8.60       42.64     26.56 o 
   3   7  16      272.91      257.96     62.38 o 
   4   7  16      595.07      607.23     35.03 o 
   5   7  16      191.04      219.82    101.91 o 
   6   7  16       18.35       82.92     25.17 o 
  -6   8  16      159.66      171.16     53.52 o 
  -5   8  16      156.21      179.27     31.54 o 
  -4   8  16        0.18       36.98     30.98 o 
  -3   8  16      130.22      149.85     34.12 o 
  -2   8  16       19.40      -10.94     34.27 o 
  -1   8  16       77.10      -47.98     47.98 o 
   0   8  16      130.55      195.53     27.83 o 
   1   8  16        6.33       60.92     53.66 o 
   2   8  16        4.70       28.19     27.82 o 
   3   8  16       14.53        3.44     28.96 o 
   4   8  16       24.73       61.25     28.25 o 
  -3   9  16       75.38       -7.58     51.35 o 
  -2   9  16       77.02      108.42     50.99 o 
  -1   9  16       19.32      136.42     35.47 o 
   0   9  16       62.58       28.62     35.30 o 
   1   9  16        0.07      118.03     43.59 o 
 -10   1  17       74.49      141.02     46.99 o 
  -9   1  17      228.35      232.58     34.95 o 
  -8   1  17       42.68       90.12     24.59 o 
  -7   1  17      119.70      123.98     39.57 o 
  -6   1  17      860.37      844.01     63.45 o 
  -5   1  17      304.83      299.33     25.46 o 
  -4   1  17      295.27      305.88     20.59 o 
  -3   1  17     3598.16     3596.97     30.65 o 
  -2   1  17       34.36       76.62     25.11 o 
  -1   1  17     3229.70     2963.42     44.93 o 
   0   1  17      605.46      542.09     56.49 o 
   1   1  17      234.74      273.44     26.38 o 
   2   1  17     1562.03     1524.92     36.24 o 
   3   1  17      509.26      430.67     22.50 o 
   4   1  17       66.04       90.40     22.58 o 
   5   1  17       18.17       38.72     49.83 o 
   6   1  17       26.93       30.14     27.37 o 
   7   1  17        0.92       48.38     26.59 o 
   8   1  17      256.69      279.75     21.05 o 
   9   1  17      171.44      115.34     25.35 o 
 -10   2  17       51.21       31.22     39.92 o 
  -9   2  17       51.38        7.42     47.17 o 
  -8   2  17      194.81      193.62     28.66 o 
  -7   2  17        2.60       29.53     21.54 o 
  -6   2  17      406.14      381.49     25.70 o 
  -5   2  17      882.75      940.50     37.83 o 
  -4   2  17       98.32      113.48     23.03 o 
  -3   2  17     1722.73     1687.70     40.07 o 
  -2   2  17     6542.30     6291.66    265.17 o 
  -1   2  17      467.47      464.81     26.04 o 
   0   2  17       26.99      -11.44     29.89 o 
   1   2  17     8787.56     8344.46    415.97 o 
   2   2  17      143.10      211.90     20.55 o 
   3   2  17     1229.62     1169.70     89.54 o 
   4   2  17       36.37       58.99     20.39 o 
   5   2  17      684.56      684.96     40.99 o 
   6   2  17      510.45      515.28     20.32 o 
   7   2  17      653.55      639.24     33.44 o 
   8   2  17      205.48      225.52     25.15 o 
   9   2  17      620.84      599.02     42.61 o 
 -10   3  17       28.00      -52.18     62.19 o 
  -9   3  17      919.46      874.21     26.70 o 
  -8   3  17       52.55      100.14     25.83 o 
  -7   3  17        0.29       75.51     51.11 o 
  -6   3  17      550.34      583.09     22.65 o 
  -5   3  17      468.66      452.98     27.60 o 
  -4   3  17       64.06       96.33     41.88 o 
  -3   3  17     6383.74     6426.82    460.45 o 
  -2   3  17        3.37      -22.33     26.48 o 
  -1   3  17     5760.75     5462.92    100.26 o 
   0   3  17      906.99      948.53     24.57 o 
   1   3  17      430.06      462.39     23.00 o 
   2   3  17     2931.01     3041.39     96.14 o 
   3   3  17       34.81       47.63     22.44 o 
   4   3  17        9.45       50.79     23.39 o 
   5   3  17        7.26       -3.50     20.73 o 
   6   3  17       14.08       20.63     35.91 o 
   7   3  17       64.21       92.78     21.95 o 
   8   3  17      837.17      827.44     28.22 o 
  -9   4  17        0.72       -5.47     55.65 o 
  -8   4  17      370.70      401.33     25.54 o 
  -7   4  17      181.33      184.21     24.92 o 
  -6   4  17       91.46      162.44     27.60 o 
  -5   4  17      113.97      181.74     26.74 o 
  -4   4  17      170.51       57.38     57.33 o 
  -3   4  17       20.36       39.55     40.22 o 
  -2   4  17     5939.38     5746.08    363.96 o 
  -1   4  17       53.74       72.25     22.14 o 
   0   4  17       26.09       63.22     22.75 o 
   1   4  17     2484.62     2378.65    112.35 o 
   2   4  17       70.14       59.38     22.82 o 
   3   4  17     1211.26     1142.75     81.33 o 
   4   4  17       19.11       27.42     20.04 o 
   5   4  17      346.34      329.32     21.94 o 
   6   4  17      317.54      311.28     23.13 o 
   7   4  17      183.42      187.31     22.20 o 
   8   4  17       44.50       76.23     20.76 o 
  -9   5  17        6.56       -1.84     29.64 o 
  -8   5  17       10.13      -31.07     55.84 o 
  -7   5  17       48.39       26.69     43.20 o 
  -6   5  17      268.53      301.29     22.12 o 
  -5   5  17       15.89       17.85     27.63 o 
  -4   5  17        0.61       -9.22     24.30 o 
  -3   5  17      147.92      220.55     23.43 o 
  -2   5  17      101.16      162.79     23.97 o 
  -1   5  17       28.31       32.74     25.39 o 
   0   5  17      494.07      470.84     46.49 o 
   1   5  17      543.06      629.55     26.08 o 
   2   5  17      830.76      787.34     63.38 o 
   3   5  17      131.02       98.17     22.77 o 
   4   5  17       31.23       34.13     23.84 o 
   5   5  17      209.83      212.24     42.08 o 
   6   5  17       47.87       81.33     26.23 o 
   7   5  17      177.03       62.30     48.95 o 
  -8   6  17        0.10       13.61     28.17 o 
  -7   6  17       95.67      123.57     34.46 o 
  -6   6  17        9.10       20.06     25.03 o 
  -5   6  17      130.50      102.16     28.43 o 
  -4   6  17      160.74      126.10     25.05 o 
  -3   6  17      298.45      319.57     26.73 o 
  -2   6  17       44.20       35.68     28.99 o 
  -1   6  17       86.88       80.52     30.91 o 
   0   6  17      111.96      107.11     23.80 o 
   1   6  17      272.55      250.87    120.67 o 
   2   6  17        5.58       -0.86     26.86 o 
   3   6  17       64.33       65.30     23.16 o 
   4   6  17        5.73       81.93     26.65 o 
   5   6  17        0.39       58.92    122.32 o 
   6   6  17       15.83       44.40     83.90 o 
  -7   7  17       39.22       34.42     36.30 o 
  -6   7  17       34.48       97.88     29.09 o 
  -5   7  17       42.50      116.80     41.43 o 
  -4   7  17      128.21      143.51     51.12 o 
  -3   7  17      261.59      318.42     32.68 o 
  -2   7  17      106.92      103.74     27.20 o 
  -1   7  17      154.75      209.53     48.53 o 
   0   7  17      168.09      198.74     35.06 o 
   1   7  17       18.57      113.11     33.94 o 
   2   7  17      232.08      325.55     87.88 o 
   3   7  17      329.65      338.68     56.91 o 
   4   7  17       72.85      128.38     66.23 o 
   5   7  17        9.72       17.34     40.28 o 
  -5   8  17      107.13       10.70     42.38 o 
  -4   8  17      329.02      291.00     35.70 o 
  -3   8  17        1.27      -26.99     30.22 o 
  -2   8  17      660.00      678.91     51.23 o 
  -1   8  17       37.59      163.24     48.88 o 
   0   8  17      212.78      161.73     35.73 o 
   1   8  17      596.84      565.50     35.60 o 
   2   8  17       69.47       52.19     35.43 o 
   3   8  17      170.10      219.34     28.44 o 
 -10   0  18     1016.14      902.04     52.83 o 
  -9   0  18      219.78      262.06     49.20 o 
  -8   0  18      213.83      238.37     49.62 o 
  -7   0  18      353.52      339.34     47.59 o 
  -6   0  18      101.30       91.40     26.65 o 
  -5   0  18      125.62      126.29     77.43 o 
  -4   0  18     2092.47     2104.21    127.74 o 
  -3   0  18      328.68      332.27     46.45 o 
  -2   0  18     2960.57     2662.17     42.58 o 
  -1   0  18     5611.40     5518.22     51.47 o 
   0   0  18     1746.09     1601.80     39.01 o 
   1   0  18     6403.59     5946.32    193.98 o 
   2   0  18     2550.17     2608.65     67.76 o 
   3   0  18      713.02      742.17     36.31 o 
   4   0  18     5086.36     5068.08    304.24 o 
   5   0  18       38.15       92.00     27.15 o 
   6   0  18      203.60      234.09     27.80 o 
   7   0  18       54.87       88.13     35.60 o 
   8   0  18        5.21       48.73     31.50 o 
 -10   1  18      308.55      164.60     26.12 o 
  -9   1  18      547.72      515.56     35.64 o 
  -8   1  18       36.14       95.93     42.51 o 
  -7   1  18       47.44       68.62     43.33 o 
  -6   1  18      292.45      274.22     20.92 o 
  -5   1  18     1475.23     1475.14     50.89 o 
  -4   1  18      485.06      532.14     27.18 o 
  -3   1  18      498.29      429.79     66.00 o 
  -2   1  18       78.25       98.82     31.57 o 
  -1   1  18      200.83      193.66     22.73 o 
   0   1  18    10805.45    10337.86    337.08 o 
   1   1  18      142.88      162.85     22.59 o 
   2   1  18      742.67      760.62     20.33 o 
   3   1  18     2281.36     2386.43     80.04 o 
   4   1  18      595.23      639.55     20.19 o 
   5   1  18      845.38      847.20     59.77 o 
   6   1  18       55.27       16.95     26.27 o 
   7   1  18       10.47       34.08     27.28 o 
   8   1  18       24.86       39.40     25.31 o 
 -10   2  18      166.40      103.45     30.60 o 
  -9   2  18       42.54      -22.49     22.49 o 
  -8   2  18        5.64       -1.92     41.35 o 
  -7   2  18      259.59      276.25     24.07 o 
  -6   2  18       83.19       82.94     54.55 o 
  -5   2  18        8.98       37.30     18.69 o 
  -4   2  18      268.36      286.34     26.21 o 
  -3   2  18       30.13       50.51     26.23 o 
  -2   2  18        4.46       29.24     18.45 o 
  -1   2  18     1153.61     1223.16     28.74 o 
   0   2  18       97.56      125.80     55.87 o 
   1   2  18     2688.83     2571.75     65.51 o 
   2   2  18      346.21      387.07     23.38 o 
   3   2  18       79.67       68.94     24.38 o 
   4   2  18      969.42      954.85     48.81 o 
   5   2  18       22.33       41.25     23.39 o 
   6   2  18       14.68       52.71     23.67 o 
   7   2  18        0.42       37.77     21.58 o 
   8   2  18       10.56       34.51     19.38 o 
  -9   3  18       26.37       89.84     39.63 o 
  -8   3  18        1.07      -20.27     35.49 o 
  -7   3  18      120.77      122.68     24.17 o 
  -6   3  18       16.86       84.43     20.38 o 
  -5   3  18        0.92       20.00     21.06 o 
  -4   3  18       36.74       68.48     29.04 o 
  -3   3  18        6.36      -14.64     26.43 o 
  -2   3  18        6.91       68.65     28.98 o 
  -1   3  18      107.01      202.34     48.95 o 
   0   3  18      204.78      209.88     20.27 o 
   1   3  18      279.22      268.53     27.04 o 
   2   3  18      339.89      304.53     26.54 o 
   3   3  18       15.15       73.73     55.30 o 
   4   3  18      106.02      134.92     23.66 o 
   5   3  18       35.64       40.54     23.43 o 
   6   3  18        0.28       53.05     38.36 o 
   7   3  18      301.01      351.16     31.78 o 
   8   3  18       74.27       67.40     23.62 o 
  -9   4  18        8.75       27.88     23.01 o 
  -8   4  18       50.80       76.88     28.75 o 
  -7   4  18        7.68        9.00     34.75 o 
  -6   4  18       65.48      105.85     47.19 o 
  -5   4  18        3.47      -24.53     32.85 o 
  -4   4  18       22.51       84.75     46.09 o 
  -3   4  18        2.36       36.40     25.36 o 
  -2   4  18     1466.09     1399.15     77.78 o 
  -1   4  18     1845.82     1845.47     44.58 o 
   0   4  18      177.05      198.38     21.43 o 
   1   4  18      755.35      850.69     37.91 o 
   2   4  18      974.85      998.59     59.31 o 
   3   4  18        1.80      -10.37     22.47 o 
   4   4  18      886.91      943.58     55.75 o 
   5   4  18        0.78       -4.96     22.10 o 
   6   4  18       48.95       40.31     23.23 o 
   7   4  18       52.43      101.11     27.16 o 
  -8   5  18       21.74       26.68     29.12 o 
  -7   5  18        4.89       35.56     45.25 o 
  -6   5  18      190.36      148.64     32.24 o 
  -5   5  18      229.26      243.59     52.15 o 
  -4   5  18      334.56      371.44     44.68 o 
  -3   5  18      910.30      874.75     63.23 o 
  -2   5  18       31.34       -3.03     26.84 o 
  -1   5  18      311.74      370.21     43.14 o 
   0   5  18     3926.62     4118.38    203.90 o 
   1   5  18       11.32      -10.81     22.00 o 
   2   5  18      937.79      909.18     46.53 o 
   3   5  18      810.93      892.42     34.08 o 
   4   5  18      332.07      419.14     41.12 o 
   5   5  18      127.63      174.16     25.09 o 
   6   5  18        0.59       35.62     23.09 o 
   7   5  18       54.82       31.92     34.71 o 
  -7   6  18       55.63       89.96     22.60 o 
  -6   6  18       47.28       62.87     63.98 o 
  -5   6  18        0.49       31.62     28.16 o 
  -4   6  18      388.00      420.52     66.85 o 
  -3   6  18      264.15      380.94     25.56 o 
  -2   6  18       99.85      139.53     28.39 o 
  -1   6  18     1109.18     1175.86     55.24 o 
   0   6  18       11.34       67.39     27.23 o 
   1   6  18     1634.45     1733.02    107.68 o 
   2   6  18      718.83      678.80     47.48 o 
   3   6  18       73.69      191.10     83.82 o 
   4   6  18     1381.97     1369.84     27.90 o 
   5   6  18       22.72       -6.45     63.88 o 
   6   6  18       24.05       49.40     94.73 o 
  -6   7  18      120.04      123.39     29.88 o 
  -5   7  18       45.99       18.47     26.53 o 
  -4   7  18       13.37       37.91     27.11 o 
  -3   7  18       72.02       93.23     26.75 o 
  -2   7  18      184.31      158.72     32.95 o 
  -1   7  18       18.11       77.92     35.35 o 
   0   7  18      399.28      436.96     65.07 o 
   1   7  18       31.46       52.41     48.58 o 
   2   7  18        5.52        8.88     50.65 o 
   3   7  18      552.24      513.89     26.19 o 
   4   7  18        0.37      -15.06     25.34 o 
   5   7  18      128.76       51.12     51.66 o 
  -4   8  18      115.72      132.55     34.14 o 
  -3   8  18       50.86       70.73     34.96 o 
  -2   8  18      103.78       70.06     50.51 o 
  -1   8  18       41.78       80.21     34.93 o 
   0   8  18        8.23       57.24     48.34 o 
   1   8  18      218.41      235.09     49.08 o 
   2   8  18       77.74       97.23     49.28 o 
 -10   1  19        2.65       53.43     29.05 o 
  -9   1  19      196.73      163.67     57.77 o 
  -8   1  19      493.20      443.24     67.25 o 
  -7   1  19       78.87       73.27     36.19 o 
  -6   1  19      279.43      258.08     18.62 o 
  -5   1  19      806.03      787.95     25.46 o 
  -4   1  19        7.05        4.75     23.82 o 
  -3   1  19       58.08       54.15     22.90 o 
  -2   1  19     1174.40     1084.13     29.59 o 
  -1   1  19     1239.65     1159.25     56.59 o 
   0   1  19      732.33      746.60     28.57 o 
   1   1  19      584.12      648.98     22.08 o 
   2   1  19        4.96      -19.79     22.91 o 
   3   1  19     1479.40     1532.91     44.79 o 
   4   1  19       57.60       56.91     23.32 o 
   5   1  19        3.87       40.13     19.33 o 
   6   1  19      248.32      325.03     24.33 o 
   7   1  19       49.44       60.06     22.16 o 
   8   1  19       95.96      111.11     24.43 o 
  -9   2  19       97.45      138.91     37.97 o 
  -8   2  19      433.23      440.76     38.01 o 
  -7   2  19     1115.87     1172.17     59.50 o 
  -6   2  19       33.09       54.36     19.29 o 
  -5   2  19       69.82      121.46     17.83 o 
  -4   2  19        3.90       -4.99     32.51 o 
  -3   2  19       14.05       72.42     29.88 o 
  -2   2  19      764.26      749.04     49.58 o 
  -1   2  19     2291.23     2377.43    106.30 o 
   0   2  19      587.27      700.36     28.20 o 
   1   2  19     1578.90     1528.02    106.00 o 
   2   2  19     7127.10     7056.59    317.59 o 
   3   2  19       50.42       84.34     23.10 o 
   4   2  19      130.33      156.88     21.33 o 
   5   2  19     1675.63     1734.49     83.08 o 
   6   2  19       31.55       96.04     40.83 o 
   7   2  19      281.45      299.15     34.77 o 
   8   2  19      554.34      609.32     26.54 o 
  -9   3  19      498.61      480.56     49.65 o 
  -8   3  19      407.15      512.22     29.53 o 
  -7   3  19      737.55      739.53     29.05 o 
  -6   3  19      113.80      159.77     23.55 o 
  -5   3  19      644.50      671.75     48.34 o 
  -4   3  19      100.32      177.75     49.43 o 
  -3   3  19       60.65       19.24     20.69 o 
  -2   3  19     2513.76     2496.65     90.89 o 
  -1   3  19     1105.25     1068.02     25.81 o 
   0   3  19     1258.32     1191.82     70.36 o 
   1   3  19     3418.53     3420.18     86.34 o 
   2   3  19        4.60       -8.41     25.80 o 
   3   3  19     5599.44     5810.33    274.54 o 
   4   3  19      260.10      254.25     57.58 o 
   5   3  19        5.25       29.00     39.33 o 
   6   3  19      724.80      721.13     47.21 o 
   7   3  19        5.35       -2.93     25.11 o 
  -8   4  19      104.71       93.60     29.84 o 
  -7   4  19      517.23      517.85     28.82 o 
  -6   4  19       13.86       66.34     27.98 o 
  -5   4  19       29.41       59.07     23.74 o 
  -4   4  19      316.57      401.13     23.91 o 
  -3   4  19      363.51      429.01     34.67 o 
  -2   4  19      353.04      373.83     58.44 o 
  -1   4  19     1373.28     1399.96     30.23 o 
   0   4  19        6.89       19.52     20.49 o 
   1   4  19      179.29      262.93     23.44 o 
   2   4  19     3022.72     3115.90    172.98 o 
   3   4  19       11.17       45.37     26.94 o 
   4   4  19       35.17      131.57     22.09 o 
   5   4  19      442.64      484.89     44.96 o 
   6   4  19      193.44      199.22     24.05 o 
   7   4  19      175.49      161.69     44.53 o 
  -8   5  19      177.85      176.06     45.64 o 
  -7   5  19       93.34       90.72     58.85 o 
  -6   5  19       43.17       20.56     36.08 o 
  -5   5  19        0.63       26.96     24.01 o 
  -4   5  19       33.39       94.84     28.34 o 
  -3   5  19        1.73       14.93     23.78 o 
  -2   5  19       32.21        9.35     26.61 o 
  -1   5  19       67.73       53.40     30.60 o 
   0   5  19       13.84       18.19     27.62 o 
   1   5  19       19.84       -2.86     28.75 o 
   2   5  19      281.38      384.63     26.18 o 
   3   5  19      218.04      273.20     23.51 o 
   4   5  19       14.74       63.80     32.04 o 
   5   5  19       49.84        3.67     29.08 o 
   6   5  19      324.47      326.94     42.50 o 
  -7   6  19       19.56       22.21     30.90 o 
  -6   6  19        1.93       76.68     48.85 o 
  -5   6  19       59.82      125.07     42.12 o 
  -4   6  19       70.42       92.69     24.86 o 
  -3   6  19       70.83      100.34     25.65 o 
  -2   6  19        0.90       21.79     29.95 o 
  -1   6  19       76.39      119.09     25.64 o 
   0   6  19      290.70      368.15     23.82 o 
   1   6  19      271.66      265.36     32.80 o 
   2   6  19        3.09       27.21     27.51 o 
   3   6  19      122.47      131.30     52.77 o 
   4   6  19       40.48       24.68     91.54 o 
   5   6  19       71.58      130.31     25.69 o 
  -5   7  19       20.54       35.83     42.31 o 
  -4   7  19       21.20       59.57     27.74 o 
  -3   7  19       12.62       38.96     25.72 o 
  -2   7  19       96.19      116.64     27.35 o 
  -1   7  19      129.55      167.31     42.24 o 
   0   7  19      412.95      455.19     35.74 o 
   1   7  19      337.93      363.63     46.29 o 
   2   7  19       41.50      138.42     97.38 o 
   3   7  19      358.61      347.33     31.19 o 
   4   7  19       54.81      130.07     29.39 o 
  -3   8  19        6.73      -28.46     37.82 o 
  -2   8  19      137.16      114.20     35.66 o 
  -1   8  19      292.39      205.55     37.90 o 
   0   8  19       63.55       96.63     50.15 o 
   1   8  19       37.85      -16.31     29.84 o 
  -9   0  20      605.40      483.27     36.42 o 
  -8   0  20      154.77      193.16     38.28 o 
  -7   0  20      502.38      505.83     35.00 o 
  -6   0  20     2087.28     2176.27    128.02 o 
  -5   0  20      645.49      589.78     34.62 o 
  -4   0  20     1178.02     1049.48     35.01 o 
  -3   0  20       23.06       81.77     31.33 o 
  -2   0  20      305.02      276.94     32.97 o 
  -1   0  20     1624.48     1628.75     50.75 o 
   0   0  20     3562.11     3697.02     59.04 o 
   1   0  20      635.64      729.51     46.66 o 
   2   0  20     1934.09     1923.55     34.21 o 
   3   0  20     2944.75     3147.97    175.60 o 
   4   0  20      249.94      275.08     33.98 o 
   5   0  20     1565.29     1526.02    156.03 o 
   6   0  20      112.56      175.42     34.79 o 
   7   0  20       64.32       17.69     60.16 o 
  -9   1  20      681.24      597.70     31.34 o 
  -8   1  20      706.23      687.74     23.24 o 
  -7   1  20      234.06      253.03     29.50 o 
  -6   1  20      615.15      661.96     29.33 o 
  -5   1  20      835.17      761.10     27.72 o 
  -4   1  20        8.58       15.13     34.29 o 
  -3   1  20      879.02      807.98     39.23 o 
  -2   1  20      196.41      189.96     32.51 o 
  -1   1  20      509.44      612.50     65.01 o 
   0   1  20      927.71     1073.46     49.92 o 
   1   1  20     3318.05     3307.15    103.82 o 
   2   1  20       42.17      108.37     20.34 o 
   3   1  20      289.15      302.77     18.54 o 
   4   1  20     4510.04     4578.10    227.62 o 
   5   1  20        7.49       36.31     19.54 o 
   6   1  20      679.29      643.25     52.22 o 
   7   1  20      155.78      211.93     28.21 o 
  -9   2  20      158.49      141.05     25.92 o 
  -8   2  20       22.64       74.89     20.56 o 
  -7   2  20       40.31        8.61     18.60 o 
  -6   2  20      126.95      137.10     39.80 o 
  -5   2  20      147.85      240.30     48.51 o 
  -4   2  20       17.78       30.65     23.29 o 
  -3   2  20      102.15      150.53     21.11 o 
  -2   2  20      271.17      284.77     23.11 o 
  -1   2  20        1.79       14.16     32.27 o 
   0   2  20      644.12      610.99     35.79 o 
   1   2  20      177.97      249.18     31.78 o 
   2   2  20       53.54      114.28     48.81 o 
   3   2  20      332.16      406.33     39.41 o 
   4   2  20       51.02       66.61     22.56 o 
   5   2  20      437.66      409.54     31.02 o 
   6   2  20       20.63       28.58     46.76 o 
   7   2  20        2.77       46.48     20.15 o 
  -9   3  20        5.05      -16.52     32.27 o 
  -8   3  20       95.69      100.48     29.60 o 
  -7   3  20       45.53       30.97     29.51 o 
  -6   3  20       16.87        3.76     34.40 o 
  -5   3  20      117.48       85.80     28.10 o 
  -4   3  20       20.73       66.46     23.21 o 
  -3   3  20       22.93       80.92     31.34 o 
  -2   3  20        1.23       24.64     30.22 o 
  -1   3  20       18.57       28.08     22.57 o 
   0   3  20        5.77       11.80     32.72 o 
   1   3  20      108.56      107.35     32.15 o 
   2   3  20        0.86       26.57     29.09 o 
   3   3  20        4.14       40.62     43.66 o 
   4   3  20      111.07       96.93     26.77 o 
   5   3  20      189.41      250.55     40.35 o 
   6   3  20      152.31      143.28     20.34 o 
   7   3  20        0.12        8.73     22.77 o 
  -8   4  20      236.35      236.37     34.39 o 
  -7   4  20      300.02      356.60     28.92 o 
  -6   4  20      339.25      315.78     44.39 o 
  -5   4  20        0.58      -47.88     71.72 o 
  -4   4  20       82.32       97.70     39.39 o 
  -3   4  20       16.29       27.34     67.67 o 
  -2   4  20        7.44       77.47     29.77 o 
  -1   4  20      250.22      259.36     28.78 o 
   0   4  20      117.67      145.23     23.71 o 
   1   4  20       23.39      -17.31     23.49 o 
   2   4  20      823.66      864.88     32.20 o 
   3   4  20      936.30     1017.23     33.45 o 
   4   4  20       73.99       54.55     22.00 o 
   5   4  20      195.98      219.59     35.40 o 
   6   4  20       38.11       25.89     29.80 o 
  -7   5  20      257.93      167.25     25.70 o 
  -6   5  20      444.52      435.23     88.97 o 
  -5   5  20      465.29      482.60     48.71 o 
  -4   5  20        0.59       37.94     30.40 o 
  -3   5  20       10.46       44.16     25.06 o 
  -2   5  20       31.33       79.87     27.50 o 
  -1   5  20      260.52      342.00     30.16 o 
   0   5  20      475.85      574.80     30.15 o 
   1   5  20     1718.74     1742.37     77.12 o 
   2   5  20        9.38       55.66     19.64 o 
   3   5  20      145.56      213.44     20.88 o 
   4   5  20     1199.97     1379.88     67.31 o 
   5   5  20       40.54       80.12     31.46 o 
  -6   6  20      422.54      374.76     25.22 o 
  -5   6  20       50.74       93.58     29.07 o 
  -4   6  20        0.62       48.15     26.18 o 
  -3   6  20        7.37       54.54     29.63 o 
  -2   6  20        3.02       -4.49     27.30 o 
  -1   6  20       22.95       70.07     42.00 o 
   0   6  20      607.96      666.69     34.55 o 
   1   6  20      168.65      269.19     39.60 o 
   2   6  20      413.57      504.72     56.80 o 
   3   6  20      468.03      486.35     56.60 o 
   4   6  20       22.57       37.50     29.31 o 
  -4   7  20       47.46       88.32     27.64 o 
  -3   7  20       52.53       66.60     33.39 o 
  -2   7  20        6.51      -29.58     33.70 o 
  -1   7  20       16.11       22.65     31.25 o 
   0   7  20      315.54      394.33     49.93 o 
   1   7  20      331.56      313.35     29.12 o 
   2   7  20       11.49       94.31     55.97 o 
   3   7  20       52.90       65.72     36.74 o 
  -9   1  21       71.02       80.67     68.16 o 
  -8   1  21      341.71      361.15     67.64 o 
  -7   1  21      107.48      139.98     22.16 o 
  -6   1  21       27.06       20.19     48.75 o 
  -5   1  21      382.29      420.55     44.47 o 
  -4   1  21      312.56      308.06     42.28 o 
  -3   1  21      455.88      481.01     64.31 o 
  -2   1  21        1.86       36.95     32.48 o 
  -1   1  21        0.28       96.24     56.00 o 
   0   1  21      145.37      257.00     39.99 o 
   1   1  21      120.56       95.80     23.47 o 
   2   1  21     1180.58     1318.95     29.58 o 
   3   1  21      243.96      282.87     28.47 o 
   4   1  21      428.30      440.69     20.47 o 
   5   1  21      251.06      279.00     22.61 o 
   6   1  21      165.38      205.62     25.18 o 
   7   1  21      349.05      381.02     20.00 o 
  -8   2  21      240.35      274.89     72.09 o 
  -7   2  21     1590.11     1438.12     23.52 o 
  -6   2  21     1177.76     1158.29     23.85 o 
  -5   2  21       71.20      147.60     51.23 o 
  -4   2  21      165.47      247.16     27.32 o 
  -3   2  21     1235.07     1204.48     40.73 o 
  -2   2  21       91.38      158.27     44.95 o 
  -1   2  21       16.10       -9.09     75.91 o 
   0   2  21      122.67      156.14     27.91 o 
   1   2  21       60.47       89.67     41.64 o 
   2   2  21      635.12      684.59     49.07 o 
   3   2  21     1321.46     1365.61     65.88 o 
   4   2  21       81.22      108.56     21.64 o 
   5   2  21      547.59      594.16     25.59 o 
   6   2  21     1486.52     1509.10     67.75 o 
   7   2  21       81.67      230.99     26.02 o 
  -8   3  21     1157.09      981.11     25.51 o 
  -7   3  21      841.47      856.07     26.48 o 
  -6   3  21       76.08      104.52     22.11 o 
  -5   3  21      496.09      500.74     20.82 o 
  -4   3  21     1054.10     1019.72     26.71 o 
  -3   3  21      301.39      284.24     23.64 o 
  -2   3  21        3.54       47.12     21.35 o 
  -1   3  21       51.78       87.74     20.80 o 
   0   3  21      507.94      523.78     37.47 o 
   1   3  21      141.19      157.88     20.82 o 
   2   3  21     2314.34     2483.83    124.96 o 
   3   3  21      861.14      912.46     32.96 o 
   4   3  21     1532.72     1579.51    115.89 o 
   5   3  21      448.98      437.87    102.92 o 
   6   3  21        0.80       67.71     39.84 o 
  -7   4  21      483.85      415.11     81.85 o 
  -6   4  21      253.86      281.55     25.16 o 
  -5   4  21       52.45       15.18     24.31 o 
  -4   4  21      125.93      114.82     22.00 o 
  -3   4  21      290.87      304.38     23.71 o 
  -2   4  21      180.54      218.80     27.75 o 
  -1   4  21      260.53      290.61     28.51 o 
   0   4  21        1.06       19.51     28.84 o 
   1   4  21       19.05       57.99     21.11 o 
   2   4  21      557.89      640.07     32.63 o 
   3   4  21      722.42      736.56     45.96 o 
   4   4  21      100.39      130.71     43.49 o 
   5   4  21       67.99      165.30     63.51 o 
   6   4  21      620.95      658.18     27.18 o 
  -6   5  21       35.60      161.70     33.52 o 
  -5   5  21       69.82      122.76     28.79 o 
  -4   5  21       59.97       52.58     44.68 o 
  -3   5  21       13.98        3.53     28.07 o 
  -2   5  21       15.59       86.84     72.62 o 
  -1   5  21       73.68       78.12     24.04 o 
   0   5  21        1.11        0.12     23.90 o 
   1   5  21        6.15       60.49     28.96 o 
   2   5  21       91.06       83.14     23.57 o 
   3   5  21      105.16      153.23     24.02 o 
   4   5  21       47.33      101.15     30.64 o 
   5   5  21       49.23      -12.73     42.63 o 
  -5   6  21        0.25       21.28     46.66 o 
  -4   6  21        8.40      -25.42     25.42 o 
  -3   6  21       31.13       30.07     30.55 o 
  -2   6  21       92.24      125.11     26.02 o 
  -1   6  21       58.77        6.15     52.22 o 
   0   6  21      162.09      205.11     33.45 o 
   1   6  21       14.96       -0.15     25.83 o 
   2   6  21       19.10       89.26     36.13 o 
   3   6  21        3.52       -1.50     29.40 o 
  -3   7  21        6.19       38.08     33.46 o 
  -2   7  21        9.51        6.56     34.84 o 
  -1   7  21        1.81       48.77     41.33 o 
   0   7  21        4.97        3.37     50.26 o 
   1   7  21       81.18      113.06     38.30 o 
  -8   0  22       34.40        7.23     25.24 o 
  -7   0  22       80.12       16.14     49.07 o 
  -6   0  22     2109.04     1959.20    103.69 o 
  -5   0  22     2236.89     1962.58    195.65 o 
  -4   0  22     1032.42      928.90     31.99 o 
  -3   0  22      680.63      554.17     36.13 o 
  -2   0  22     1128.02     1133.22     50.93 o 
  -1   0  22       24.73       68.42     46.30 o 
   0   0  22      147.29      110.60     34.82 o 
   1   0  22        2.90      -47.98     47.98 o 
   2   0  22      577.36      713.55     50.20 o 
   3   0  22      609.16      642.38     35.56 o 
   4   0  22      422.77      481.51     35.19 o 
   5   0  22      463.51      571.34     79.73 o 
   6   0  22      712.46      736.56     31.50 o 
  -8   1  22      439.08      400.31     23.99 o 
  -7   1  22      398.38      339.21     22.69 o 
  -6   1  22       76.88       82.14     21.76 o 
  -5   1  22     1504.92     1409.93     35.67 o 
  -4   1  22      852.56      734.89     20.66 o 
  -3   1  22      336.68      326.02     45.77 o 
  -2   1  22      333.28      410.50     84.50 o 
  -1   1  22      434.78      407.89     92.34 o 
   0   1  22      307.16      342.27     83.26 o 
   1   1  22      712.54      780.51     26.16 o 
   2   1  22       32.50       35.00     27.48 o 
   3   1  22      117.27      147.25     49.82 o 
   4   1  22      272.03      343.45     22.44 o 
   5   1  22     1358.48     1355.96     75.08 o 
   6   1  22      247.93      272.73     23.01 o 
  -8   2  22        0.42       11.46     43.56 o 
  -7   2  22       77.54       57.63     22.82 o 
  -6   2  22      419.42      352.99     23.93 o 
  -5   2  22      166.68      213.19     44.78 o 
  -4   2  22      188.84      187.82     27.55 o 
  -3   2  22        3.25      -20.72     23.60 o 
  -2   2  22      100.56      144.33     49.11 o 
  -1   2  22       90.97      108.44     50.60 o 
   0   2  22        0.48       68.71     26.55 o 
   1   2  22       13.91      -30.82     37.91 o 
   2   2  22       68.25       95.13     39.23 o 
   3   2  22       32.97      130.49     34.33 o 
   4   2  22      232.84      164.28     54.35 o 
   5   2  22      333.01      390.95     25.54 o 
   6   2  22      243.09      293.86     21.34 o 
  -7   3  22      127.38      150.22     20.84 o 
  -6   3  22       36.13       58.75     30.63 o 
  -5   3  22       12.68      112.07     23.99 o 
  -4   3  22      113.81      123.10     39.31 o 
  -3   3  22      158.64      203.67     61.53 o 
  -2   3  22       29.97       56.17     32.97 o 
  -1   3  22        4.54        2.31     28.02 o 
   0   3  22        9.67      -23.04     33.74 o 
   1   3  22        9.24      -21.63     21.63 o 
   2   3  22        5.39       36.66     27.64 o 
   3   3  22       22.07       71.83     44.65 o 
   4   3  22        6.01       18.25     21.53 o 
   5   3  22       47.95       38.60     24.79 o 
  -7   4  22        1.30       -5.63     23.10 o 
  -6   4  22      305.79      332.83     39.09 o 
  -5   4  22      303.00      318.91     29.57 o 
  -4   4  22      307.19      323.57     24.80 o 
  -3   4  22      371.31      393.60     28.49 o 
  -2   4  22      149.41      185.01     34.04 o 
  -1   4  22       35.05       33.32     47.58 o 
   0   4  22       40.80       32.45     30.10 o 
   1   4  22       38.54       44.86     22.07 o 
   2   4  22       42.40      133.44     39.66 o 
   3   4  22      540.66      508.40     46.43 o 
   4   4  22       76.91      108.11     25.05 o 
   5   4  22       13.52       65.61     26.29 o 
  -6   5  22        1.64       19.49     24.26 o 
  -5   5  22      546.59      549.74     47.70 o 
  -4   5  22      246.52      331.50     38.22 o 
  -3   5  22       44.21       36.47     46.07 o 
  -2   5  22       64.56       94.87     40.62 o 
  -1   5  22       32.50       44.63     27.28 o 
   0   5  22      114.99      159.59     30.46 o 
   1   5  22      315.00      340.81     28.70 o 
   2   5  22       62.32        9.40     37.90 o 
   3   5  22       66.43      118.21     27.75 o 
   4   5  22      142.75      280.45     44.92 o 
  -4   6  22      242.84      284.10     26.39 o 
  -3   6  22      206.91      200.19     32.01 o 
  -2   6  22      185.74      233.61     31.56 o 
  -1   6  22       85.96      118.53     28.35 o 
   0   6  22        2.68       45.37     34.43 o 
   1   6  22       87.80      106.38     39.68 o 
   2   6  22       59.41       85.94    134.45 o 
  -7   1  23      167.71      107.30     22.40 o 
  -6   1  23      179.66      227.34     24.67 o 
  -5   1  23       17.19       -1.61     22.08 o 
  -4   1  23      660.46      675.47     38.66 o 
  -3   1  23      154.46      226.24     66.98 o 
  -2   1  23       74.58       80.76     36.59 o 
  -1   1  23       77.96       60.57     29.13 o 
   0   1  23      235.34      209.79     28.51 o 
   1   1  23       19.40       75.31     27.76 o 
   2   1  23       85.45       34.15     32.30 o 
   3   1  23        0.96       60.76     24.16 o 
   4   1  23      433.31      504.85     44.95 o 
   5   1  23       11.56      -16.05     24.50 o 
  -7   2  23        0.76      -12.78     29.22 o 
  -6   2  23      951.20      910.14     46.97 o 
  -5   2  23      270.39      259.08     19.34 o 
  -4   2  23      254.71      250.16     28.76 o 
  -3   2  23     1356.78     1349.74     70.18 o 
  -2   2  23     1431.98     1340.67     81.52 o 
  -1   2  23       23.99        6.39     34.96 o 
   0   2  23        8.58      -22.74     23.54 o 
   1   2  23      230.29      231.05     50.41 o 
   2   2  23        0.11       59.41     27.78 o 
   3   2  23      217.23      229.02     25.10 o 
   4   2  23      510.99      489.79     32.67 o 
   5   2  23        0.03      -14.17     28.61 o 
  -7   3  23      599.27      566.28     21.96 o 
  -6   3  23       55.36      110.45     20.68 o 
  -5   3  23      299.11      346.15     58.21 o 
  -4   3  23     1476.69     1489.25     69.08 o 
  -3   3  23      298.77      294.87     24.11 o 
  -2   3  23      679.35      660.18     25.57 o 
  -1   3  23      336.25      339.38     28.55 o 
   0   3  23      432.86      553.33     35.25 o 
   1   3  23      283.15      388.12     95.95 o 
   2   3  23       35.42      108.33     24.36 o 
   3   3  23      169.24      173.79     71.54 o 
   4   3  23      418.40      451.46     26.11 o 
   5   3  23       96.58       39.37     29.76 o 
  -6   4  23      589.82      538.22     24.78 o 
  -5   4  23      256.15      227.29     45.59 o 
  -4   4  23        2.04       15.93     28.53 o 
  -3   4  23     1299.19     1327.43     34.80 o 
  -2   4  23      216.80      193.17     33.15 o 
  -1   4  23       18.02       78.22     28.84 o 
   0   4  23       21.11       54.30     32.02 o 
   1   4  23      111.13      108.11     29.49 o 
   2   4  23       34.22       35.85     30.73 o 
   3   4  23      295.87      327.00     25.84 o 
   4   4  23       51.40       44.00     25.57 o 
  -5   5  23       32.79       42.20     43.98 o 
  -4   5  23       46.64      121.67     52.70 o 
  -3   5  23      121.70      173.21     42.12 o 
  -2   5  23      268.42      304.42     42.15 o 
  -1   5  23       18.61       31.59     44.32 o 
   0   5  23       15.12       54.47     30.66 o 
   1   5  23        7.06       76.64     33.99 o 
   2   5  23        0.12        7.65     24.69 o 
   3   5  23      101.69      161.24     37.63 o 
  -2   6  23       77.53       28.53     32.04 o 
  -1   6  23        7.00       33.61     32.34 o 
   0   6  23       20.73       54.68     29.81 o 
  -7   0  24        9.92       55.88     28.11 o 
  -6   0  24       46.39       93.37     34.14 o 
  -5   0  24     1927.86     1686.39    126.06 o 
  -4   0  24       60.64       77.14     42.78 o 
  -3   0  24      574.55      488.39     36.23 o 
  -2   0  24      905.11      957.50     37.58 o 
  -1   0  24      982.75     1172.72     51.27 o 
   0   0  24      834.01      943.03     50.59 o 
   1   0  24       60.30       94.58     48.46 o 
   2   0  24       49.24       69.93     49.43 o 
   3   0  24      158.11      183.37     50.28 o 
   4   0  24      106.62      109.13     25.42 o 
   5   0  24      162.94      171.35     36.54 o 
  -7   1  24      161.16      189.04     22.96 o 
  -6   1  24      163.67      155.71     20.65 o 
  -5   1  24       19.64       48.91     21.68 o 
  -4   1  24     1194.53     1069.46     55.90 o 
  -3   1  24      649.16      675.32     70.39 o 
  -2   1  24        3.20      -28.76     28.76 o 
  -1   1  24     1560.03     1662.34     38.29 o 
   0   1  24      340.03      340.13     29.54 o 
   1   1  24       12.14       92.00     79.51 o 
   2   1  24        2.07       -1.89     37.73 o 
   3   1  24      107.90      148.25     22.65 o 
   4   1  24       85.58       70.74     29.53 o 
   5   1  24      866.35      945.14     36.90 o 
  -6   2  24        5.98       51.39     42.23 o 
  -5   2  24      300.90      275.33     35.80 o 
  -4   2  24        9.82        8.18     47.22 o 
  -3   2  24       96.67      166.09     30.32 o 
  -2   2  24      229.62      266.36     25.13 o 
  -1   2  24      225.49      318.48    105.65 o 
   0   2  24      145.03      190.18     66.42 o 
   1   2  24       27.33       52.94     36.38 o 
   2   2  24       51.84       23.56     21.72 o 
   3   2  24       11.51       51.49     70.49 o 
   4   2  24       39.71       86.89     23.31 o 
  -6   3  24       34.05       86.26     28.57 o 
  -5   3  24       43.86       24.08     25.72 o 
  -4   3  24       22.94       65.02     29.88 o 
  -3   3  24       19.62       56.29     24.39 o 
  -2   3  24        1.74       15.67     36.99 o 
  -1   3  24        6.11       28.70     28.57 o 
   0   3  24       20.46       22.81     35.38 o 
   1   3  24      123.64      179.78     42.91 o 
   2   3  24        0.33      -21.80     21.80 o 
   3   3  24       62.67       96.86     29.00 o 
   4   3  24       27.24       63.24     43.40 o 
  -5   4  24      559.46      608.61     33.30 o 
  -4   4  24       50.05       47.40     22.53 o 
  -3   4  24       81.07      112.76     34.47 o 
  -2   4  24      143.79      130.73     39.28 o 
  -1   4  24      205.23      294.97     31.22 o 
   0   4  24       61.48      112.45     25.05 o 
   1   4  24       44.95       60.18     27.79 o 
   2   4  24        0.86      -21.59     25.37 o 
   3   4  24      148.71      126.38     25.61 o 
  -3   5  24      569.63      568.25     32.39 o 
  -2   5  24        3.29       53.73     34.62 o 
  -1   5  24      906.77      997.53     29.71 o 
   0   5  24      227.81      246.59     32.28 o 
   1   5  24       43.53      105.98     64.59 o 
  -6   1  25      106.90       86.73     25.38 o 
  -5   1  25        3.17       64.57     20.24 o 
  -4   1  25      300.07      315.36     31.30 o 
  -3   1  25      612.42      535.34     25.89 o 
  -2   1  25       97.60      131.57     36.02 o 
  -1   1  25      129.12      103.66     53.61 o 
   0   1  25      444.66      448.14     29.77 o 
   1   1  25       17.08       19.32     28.75 o 
   2   1  25       80.55       87.27     36.33 o 
   3   1  25        4.75       15.50     22.39 o 
   4   1  25       24.43      -36.80     36.80 o 
  -5   2  25      240.08      256.07     21.06 o 
  -4   2  25      250.39      294.38     49.72 o 
  -3   2  25        9.88       62.80     31.37 o 
  -2   2  25     1776.61     1670.46     70.19 o 
  -1   2  25      214.07      267.23     43.61 o 
   0   2  25       29.93       69.60     24.64 o 
   1   2  25      390.14      507.93     30.27 o 
   2   2  25      292.59      366.78     30.09 o 
   3   2  25      171.93      287.96     29.73 o 
  -5   3  25        7.01       49.00     31.63 o 
  -4   3  25      314.16      301.34     25.70 o 
  -3   3  25     1515.14     1525.25     40.39 o 
  -2   3  25      174.93      224.30     39.33 o 
  -1   3  25      274.57      269.06     32.81 o 
   0   3  25      666.59      678.93     49.93 o 
   1   3  25      119.65      153.02     42.12 o 
   2   3  25      204.70      209.51     37.07 o 
   3   3  25       15.50       13.59     34.69 o 
  -3   4  25        3.10      -12.37     66.40 o 
  -2   4  25      792.96      902.84     57.40 o 
  -1   4  25      113.23      183.77     43.39 o 
   0   4  25        0.41      -36.96     43.76 o 
   1   4  25      264.61      341.52     38.77 o 
  -5   0  26      186.37      159.89     36.26 o 
  -4   0  26      625.72      530.67     27.87 o 
  -3   0  26       70.92       69.48     58.30 o 
  -2   0  26      194.85      264.03     49.74 o 
  -1   0  26     1750.52     1976.21     57.49 o 
   0   0  26       16.59        4.99     50.92 o 
   1   0  26      918.69     1010.29     40.11 o 
   2   0  26      160.40      240.92     38.07 o 
  -5   1  26      154.98      170.21     22.51 o 
  -4   1  26       20.46       -2.31     28.02 o 
  -3   1  26      485.94      455.64     47.78 o 
  -2   1  26      189.23      240.02     29.86 o 
  -1   1  26       83.07      161.59     53.07 o 
   0   1  26     1104.67     1335.03     38.82 o 
   1   1  26      281.82      370.68     30.44 o 
   2   1  26        0.40      -20.19     49.75 o 
  -4   2  26       93.06      159.64     29.46 o 
  -3   2  26        1.95       42.55     44.56 o 
  -2   2  26       34.42       83.43     34.64 o 
  -1   2  26      317.52      335.95     35.89 o 
   0   2  26        2.81       99.54     35.76 o 
   1   2  26      304.21      350.69     37.19 o 
   2   2  26      103.01      102.11     30.21 o 
  -3   3  26       22.65       65.91     37.28 o 
  -2   3  26       26.91       57.44     24.80 o 
  -1   3  26        0.06        7.14     25.24 o 
   0   3  26       16.92       46.77     30.00 o 
   1   3  26       45.78       77.43     30.60 o 
  -3   1  27       56.59       85.08     32.91 o 
  -2   1  27      110.46       99.97     26.05 o 
  -1   1  27       14.00       92.53     86.01 o 
   0   1  27      233.58      237.29     26.60 o 
                                                 
